# Supplementary material for: Asthma prevalence based on the Baidu index and China's Health Statistical Yearbook from 2011 to 2020 in China
Source: Front Public Health. 2023 Oct 4;11:1221852. doi: 10.3389/fpubh.2023.1221852 (PMC10586501; doi:10.3389/fpubh.2023.1221852)
Supplement: Supplementary file 1 [file Data_Sheet_1.xlsx]

## Sheet: Sheet1
0		901	902	903	904	905	906	907	908	909	910	911	912	913	914	915	916	917	918	919	920	921	922	923	924	925	926	927	928	929	930	931	932	933	934
2011-01-01	2021	116	66	63	68	0	66	85	70	64	93	91	63	104	76	57	89	91	59	0	76	68	63	72	66	61	63	89	68	74	0	0	0	0	0
2011-01-02	2284	99	64	59	63	59	72	91	64	80	91	112	64	127	80	57	99	106	0	59	91	68	64	68	78	57	59	97	66	70	63	0	0	57	0
2011-01-03	2318	120	59	66	74	0	82	68	68	74	110	93	76	135	63	64	101	102	59	59	87	68	64	80	72	59	59	99	66	68	66	0	0	57	0
2011-01-04	2282	123	61	63	0	61	74	91	89	78	99	162	61	133	87	63	120	112	0	0	102	68	64	76	83	59	61	99	66	68	59	0	0	0	0
2011-01-05	2392	116	64	61	59	59	89	89	72	83	93	125	64	123	89	61	108	97	57	57	87	68	64	82	68	63	74	110	66	87	57	0	0	0	0
2011-01-06	2362	140	63	64	64	64	82	80	76	76	104	146	61	114	87	63	112	127	0	57	72	76	66	63	70	0	63	121	64	66	64	0	0	57	0
2011-01-07	2470	123	59	64	63	63	87	99	72	93	108	144	61	133	70	74	110	89	0	59	104	78	68	74	74	68	63	112	72	68	59	0	0	59	0
2011-01-08	2288	125	57	68	68	63	72	89	64	78	104	123	68	114	80	64	99	110	0	57	83	72	68	68	80	59	64	93	61	80	57	0	0	0	0
2011-01-09	2260	144	57	63	63	61	70	99	66	68	95	152	63	131	70	59	101	131	0	0	87	72	68	76	80	63	0	116	57	89	0	0	0	59	0
2011-01-10	2468	152	57	66	70	64	78	91	68	74	97	142	61	116	95	66	120	121	0	61	97	70	66	76	74	59	59	93	68	85	63	0	0	59	0
2011-01-11	2352	127	63	70	61	61	74	87	68	76	118	158	70	112	72	57	106	99	0	0	99	61	76	80	78	74	59	95	74	63	57	0	0	57	0
2011-01-12	2327	135	63	59	64	59	82	91	74	68	116	140	59	121	72	59	99	112	0	59	87	80	64	76	76	68	61	80	64	82	0	0	0	57	0
2011-01-13	2467	159	61	64	66	64	80	89	76	85	114	144	68	110	76	61	123	102	57	61	83	66	61	95	74	57	59	104	68	83	57	0	0	0	0
2011-01-14	2421	140	59	64	64	68	95	72	76	76	137	120	59	137	85	59	89	104	57	0	104	72	78	74	83	57	64	127	72	63	66	0	0	0	0
2011-01-15	2369	118	59	68	61	63	72	97	68	74	83	151	78	99	80	61	101	118	0	61	97	70	64	66	76	63	61	106	68	66	63	0	0	57	0
2011-01-16	2296	116	61	59	61	63	78	91	70	72	97	139	70	118	74	64	91	104	0	57	83	70	66	63	68	59	59	97	64	66	59	0	0	57	0
2011-01-17	2272	123	59	59	66	64	95	85	72	80	95	146	66	125	76	0	97	123	0	57	89	68	64	68	80	64	57	99	68	64	0	0	0	63	0
2011-01-18	2510	157	57	66	72	59	83	97	68	68	104	137	61	106	80	63	125	127	0	57	95	83	76	78	80	63	63	108	74	80	64	0	0	59	0
2011-01-19	2541	140	61	68	76	72	80	97	83	64	123	142	66	139	70	61	102	120	59	0	85	74	68	97	76	57	66	127	74	76	61	0	0	57	0
2011-01-20	2401	112	63	66	61	74	95	78	74	74	97	135	64	127	89	61	104	110	0	57	95	74	78	78	72	61	66	95	64	59	59	0	0	59	0
2011-01-21	2429	129	61	74	0	68	87	97	74	83	93	159	59	137	76	59	102	123	57	61	110	64	74	82	78	66	68	89	78	64	57	0	0	0	0
2011-01-22	2377	137	63	66	66	68	70	80	70	68	85	150	66	114	70	59	120	120	0	57	89	66	70	72	76	57	59	93	76	68	61	0	0	61	0
2011-01-23	2177	114	0	74	72	57	89	104	68	64	101	137	59	133	76	63	108	121	0	0	87	68	70	72	66	0	59	93	74	82	66	0	0	0	0
2011-01-24	2365	133	59	64	59	64	83	93	70	82	114	123	63	118	87	63	123	118	0	0	102	66	68	78	80	63	61	99	78	93	0	0	0	61	0
2011-01-25	2340	137	63	63	63	61	76	97	70	76	99	151	66	123	82	57	112	95	57	0	101	80	64	70	72	59	57	91	66	64	68	0	0	0	0
2011-01-26	2321	146	61	63	68	59	82	85	64	64	95	123	59	110	80	61	118	102	57	57	99	78	66	61	70	61	57	85	68	61	61	0	0	0	0
2011-01-27	2397	142	63	61	66	59	68	93	78	74	83	133	64	118	78	63	116	116	57	0	99	64	68	72	87	64	61	102	66	68	57	0	0	57	0
2011-01-28	2440	112	63	70	64	64	82	89	74	78	89	110	66	99	66	61	112	112	57	61	80	68	64	72	78	57	61	91	83	80	59	57	0	61	0
2011-01-29	1914	123	0	59	0	72	64	80	70	70	85	102	66	82	74	0	91	89	0	57	82	70	64	72	82	64	59	87	80	70	0	0	0	0	0
2011-01-30	2250	116	57	74	59	66	95	95	64	68	87	102	63	91	76	64	99	104	0	59	82	70	70	74	87	0	57	97	72	82	63	0	0	57	0
2011-01-31	2242	110	57	64	57	57	66	91	74	72	91	102	64	89	74	63	91	99	0	61	104	85	64	72	76	61	64	78	72	70	57	57	0	0	0
2011-02-01	2071	87	61	63	63	59	74	70	61	68	82	87	63	80	61	57	82	102	0	57	70	74	64	68	74	59	68	66	63	70	61	0	0	57	0
2011-02-02	1740	85	59	57	64	57	78	64	61	70	72	78	68	66	66	0	82	64	0	0	64	0	68	59	76	0	61	83	63	61	57	0	0	57	0
2011-02-03	1989	95	57	61	61	61	68	87	61	64	70	99	63	83	63	61	91	91	0	57	97	64	74	64	66	64	59	70	68	70	0	0	0	0	0
2011-02-04	1983	99	59	63	59	57	68	80	66	68	64	87	66	85	61	59	78	102	0	57	64	64	64	72	74	63	63	76	85	80	0	0	0	0	0
2011-02-05	2182	102	57	61	64	70	78	83	89	72	93	70	66	108	70	59	80	114	0	0	91	68	68	70	76	61	68	95	59	72	61	0	57	0	0
2011-02-06	2201	91	57	61	80	63	76	87	68	70	85	120	76	95	68	61	97	125	0	0	80	74	78	64	76	61	61	80	63	70	57	0	0	57	0
2011-02-07	2272	114	59	72	63	63	80	83	89	80	78	95	63	89	66	61	85	106	0	57	91	68	63	85	78	59	66	82	72	87	61	57	0	0	0
2011-02-08	2330	116	57	74	72	63	91	76	66	89	78	97	64	104	76	61	87	116	0	57	95	82	68	64	80	59	66	95	72	89	57	0	0	59	0
2011-02-09	2458	165	63	70	59	64	95	99	74	76	99	123	76	121	82	61	116	108	0	57	102	87	78	74	78	61	63	112	64	68	63	0	0	0	0
2011-02-10	2278	106	68	66	68	63	72	106	76	83	87	129	66	116	83	0	110	112	0	59	91	70	66	76	82	61	66	99	68	72	57	0	0	0	0
2011-02-11	2482	158	61	59	64	61	85	95	82	93	97	139	70	125	95	63	99	125	0	59	99	85	64	70	70	70	64	106	83	80	61	0	0	0	0
2011-02-12	2351	118	64	70	70	0	80	83	83	78	93	133	70	127	83	59	106	108	57	57	89	89	68	91	78	61	64	78	61	74	59	0	0	0	0
2011-02-13	2373	146	57	64	59	64	87	97	70	78	93	110	61	144	64	68	99	106	0	59	93	74	64	95	83	57	70	102	74	74	61	0	0	0	0
2011-02-14	2416	120	57	76	70	66	97	95	72	74	129	168	63	102	85	63	95	123	0	63	82	61	72	78	68	0	64	97	76	80	61	0	0	59	0
2011-02-15	2352	158	64	74	61	61	87	87	68	78	99	140	68	116	82	68	114	110	0	0	106	72	68	89	91	59	57	78	68	70	59	0	0	0	0
2011-02-16	2557	162	68	61	68	64	85	89	82	80	93	146	66	165	68	66	104	108	0	57	87	74	74	89	68	61	70	123	80	85	57	0	0	57	0
2011-02-17	2384	120	66	61	68	63	78	74	68	64	93	151	64	123	76	59	110	133	0	57	82	70	66	78	76	61	59	89	76	74	59	0	0	66	0
2011-02-18	2428	133	66	68	72	61	76	87	70	74	123	155	74	144	80	64	95	101	57	0	93	76	72	76	89	57	59	99	74	74	59	0	0	0	0
2011-02-19	2415	148	57	63	64	57	80	78	66	72	99	120	72	104	82	57	87	123	57	63	80	76	64	70	74	59	61	112	72	82	57	0	0	59	0
2011-02-20	2274	140	59	59	64	61	87	93	64	85	85	131	64	104	78	0	116	89	0	0	78	72	64	66	83	59	64	101	57	74	61	0	57	59	0
2011-02-21	2464	163	61	64	63	59	80	104	80	82	120	152	78	121	80	68	104	101	0	61	70	87	66	83	97	63	59	95	72	72	59	0	0	0	0
2011-02-22	2433	139	59	78	78	57	85	82	76	85	89	162	70	110	87	59	87	95	0	57	95	70	66	70	91	57	61	87	78	76	70	0	0	57	0
2011-02-23	2471	129	63	64	74	63	85	83	85	74	129	159	64	118	89	59	114	123	0	0	91	66	68	83	82	57	66	101	76	83	66	0	0	57	0
2011-02-24	2583	158	61	64	59	64	72	99	89	82	83	150	68	121	82	59	120	139	57	61	99	68	70	93	72	61	64	110	66	74	61	0	0	57	0
2011-02-25	2450	129	63	63	64	64	82	85	66	82	106	121	70	135	82	59	99	102	0	59	99	82	63	91	102	61	64	101	64	78	57	0	0	57	0
2011-02-26	2266	139	0	64	61	63	74	80	74	72	89	129	61	127	93	57	118	110	0	57	89	63	64	78	66	63	68	89	82	70	66	0	0	0	0
2011-02-27	2345	125	57	70	64	59	76	89	82	80	76	118	70	118	87	66	93	106	61	0	85	63	63	87	78	57	66	80	74	72	64	0	0	59	0
2011-02-28	2705	162	70	66	72	61	85	87	68	87	123	152	61	155	82	68	125	125	57	61	87	80	68	74	74	59	61	99	74	80	64	0	57	61	0
2011-03-01	2334	112	0	70	70	63	82	80	72	83	74	140	76	155	74	61	101	106	59	0	83	80	68	70	78	64	66	87	76	68	59	0	0	57	0
2011-03-02	2425	144	63	66	72	61	99	95	64	83	101	137	72	127	91	68	99	121	0	0	93	74	68	72	87	61	64	85	70	72	59	0	0	57	0
2011-03-03	2469	154	59	74	68	68	83	89	63	74	106	146	59	140	68	64	118	110	57	57	83	57	66	70	83	61	68	104	85	74	61	0	0	0	0
2011-03-04	2392	135	57	72	70	70	76	104	66	80	85	175	74	121	76	68	91	127	57	59	74	74	63	70	74	0	57	104	72	82	59	0	0	0	0
2011-03-05	2228	135	61	57	64	63	87	83	70	82	87	104	80	131	85	63	87	118	0	0	72	76	68	76	63	0	61	85	68	82	63	0	0	57	0
2011-03-06	2367	139	68	72	72	57	82	78	68	80	97	123	68	135	68	57	106	108	57	57	89	66	59	82	68	61	66	87	70	64	63	0	0	0	0
2011-03-07	2539	125	59	70	66	70	82	99	76	85	106	183	59	146	78	64	106	129	57	0	97	72	74	91	80	61	59	85	74	72	57	0	57	0	0
2011-03-08	2397	133	61	63	76	61	83	101	68	70	80	170	76	125	83	64	82	125	0	57	83	70	82	83	74	59	63	101	64	83	57	0	0	0	0
2011-03-09	2525	150	64	70	61	63	72	78	76	74	102	158	63	139	78	61	121	110	63	57	78	68	78	68	83	59	64	91	74	82	63	0	0	57	0
2011-03-10	2557	158	57	82	68	66	89	99	82	95	108	158	72	155	80	74	80	108	0	59	80	72	76	82	87	64	59	93	63	68	66	0	0	57	0
2011-03-11	2271	106	0	72	64	64	85	99	72	80	110	127	66	133	74	78	99	99	0	0	83	72	68	78	78	64	59	85	63	70	66	0	57	0	0
2011-03-12	2283	114	59	64	72	61	68	87	66	72	101	118	59	116	76	63	104	110	0	63	78	72	61	80	78	63	61	102	76	78	61	0	0	0	0
2011-03-13	2342	125	61	76	74	59	76	83	68	83	91	127	59	139	82	57	102	101	0	57	83	74	76	82	76	68	78	78	66	80	61	0	0	0	0
2011-03-14	2464	146	61	66	76	63	72	91	72	91	114	144	72	148	85	63	102	120	0	0	78	83	70	76	93	0	70	120	74	91	64	0	0	59	0
2011-03-15	2479	127	57	72	80	59	78	91	104	83	99	161	82	151	78	59	106	125	0	0	85	61	78	74	82	61	63	112	68	63	63	0	0	57	0
2011-03-16	2479	144	66	64	66	64	83	78	70	83	108	159	66	166	72	59	93	93	0	57	89	78	74	83	74	68	63	97	66	78	59	0	0	59	0
2011-03-17	2522	176	59	59	61	63	89	83	78	85	74	169	70	139	76	66	104	95	59	57	95	70	63	76	82	57	63	102	64	70	61	0	0	57	0
2011-03-18	2451	133	64	70	64	61	89	76	76	83	108	152	64	146	82	64	102	125	57	59	83	66	66	74	74	57	57	95	70	70	64	0	0	0	0
2011-03-19	2504	110	70	64	64	57	76	80	85	80	97	154	72	154	72	59	112	135	0	57	85	68	76	74	76	61	68	118	83	83	57	0	0	57	0
2011-03-20	2406	140	57	78	78	57	76	99	68	89	91	125	68	118	85	59	89	110	0	0	80	76	80	74	97	61	68	110	76	76	64	0	0	57	0
2011-03-21	2540	157	57	68	61	59	93	93	82	83	112	170	70	150	78	57	120	142	0	0	89	70	68	63	101	66	61	101	70	74	68	0	57	0	0
2011-03-22	2593	137	63	61	70	72	72	85	72	97	120	152	83	144	95	64	101	121	0	61	101	80	72	95	70	61	64	123	66	68	66	57	0	0	0
2011-03-23	2565	159	63	61	64	61	91	83	83	85	123	150	63	142	95	63	93	120	0	57	104	76	72	80	89	57	70	95	68	80	61	0	0	57	0
2011-03-24	2566	159	57	64	70	63	82	85	93	91	104	157	68	140	74	59	102	101	57	57	93	64	61	80	78	63	61	110	68	83	63	0	0	59	0
2011-03-25	2470	133	63	66	72	63	83	99	78	91	114	137	74	157	87	61	83	112	0	59	91	68	70	91	76	64	57	106	80	78	57	0	0	0	0
2011-03-26	2390	140	57	72	66	66	93	80	70	85	91	123	61	104	78	59	97	118	0	57	91	66	74	82	85	61	63	95	63	72	64	0	0	57	0
2011-03-27	2429	127	59	66	74	63	102	99	72	78	112	120	74	146	70	59	82	101	0	61	70	68	64	74	87	63	61	99	82	76	63	0	57	0	0
2011-03-28	2446	140	63	64	68	59	83	102	89	87	129	182	78	120	72	0	106	106	0	0	93	83	64	68	87	59	63	116	64	74	66	0	0	61	0
2011-03-29	2506	127	63	72	68	66	83	89	87	74	125	154	70	148	78	61	118	112	0	63	89	66	80	63	70	63	64	89	78	72	57	0	0	57	0
2011-03-30	2490	108	64	66	59	59	87	93	85	116	97	158	66	129	70	66	93	116	0	57	91	74	72	76	80	78	63	87	68	87	68	0	57	0	0
2011-03-31	2475	139	59	70	61	61	70	87	78	85	114	139	80	114	93	66	95	148	0	0	99	74	76	83	82	64	64	93	76	85	63	0	0	57	0
2011-04-01	2555	152	63	70	57	63	89	99	80	74	114	176	61	148	89	57	114	120	0	57	87	82	70	63	87	57	59	80	72	95	61	0	0	59	0
2011-04-02	2560	131	63	64	66	61	85	97	64	70	112	169	78	120	74	61	101	120	57	59	87	80	74	87	80	64	63	95	78	80	63	0	0	57	0
2011-04-03	2350	116	68	63	61	61	87	87	80	78	89	131	64	148	80	64	78	121	0	57	101	76	63	83	78	57	63	95	76	68	57	0	0	0	0
2011-04-04	2335	139	59	70	66	59	83	76	72	68	99	106	76	135	87	63	87	112	0	59	82	68	64	72	70	57	59	91	59	74	64	0	0	59	0
2011-04-05	2282	97	0	61	61	59	101	93	64	68	76	139	78	121	93	64	106	106	0	57	78	76	66	70	83	59	64	80	68	70	61	0	0	63	0
2011-04-06	2631	102	66	78	74	63	95	102	91	83	121	179	93	157	80	57	106	114	59	0	87	85	82	78	70	64	61	112	80	74	61	0	0	57	0
2011-04-07	2357	144	0	74	64	59	91	97	76	89	140	158	70	146	83	63	91	104	0	0	85	63	63	74	80	63	61	91	82	87	59	0	0	0	0
2011-04-08	2442	91	57	74	64	59	74	91	89	76	120	166	68	133	76	59	108	135	0	64	99	80	74	78	74	59	63	83	78	93	57	0	0	0	0
2011-04-09	2428	101	59	72	57	63	83	91	89	74	129	112	72	106	80	64	78	125	57	59	89	80	64	78	66	59	57	106	76	66	59	0	0	57	0
2011-04-10	2382	127	68	70	63	59	68	85	80	83	108	135	74	140	72	63	80	129	0	57	72	66	64	74	66	59	63	101	72	66	57	0	0	61	0
2011-04-11	2676	129	63	64	64	61	93	104	85	80	114	188	72	166	85	66	118	104	57	61	82	74	76	91	83	63	66	93	78	80	59	0	0	57	0
2011-04-12	2511	129	64	72	64	68	80	91	80	74	129	172	70	155	83	57	99	129	0	57	85	82	68	83	89	64	59	99	76	74	0	0	0	59	0
2011-04-13	2591	133	70	70	68	64	108	89	76	76	95	180	61	140	91	64	95	112	0	61	87	64	70	78	93	57	66	110	66	72	61	0	57	57	0
2011-04-14	2439	114	64	59	68	63	104	85	83	78	108	161	74	152	72	57	102	106	0	0	80	74	64	78	72	63	64	108	66	106	57	0	0	57	0
2011-04-15	2431	139	59	63	68	59	85	83	83	70	87	152	72	135	87	66	95	93	0	57	82	72	74	78	80	57	61	118	66	72	61	0	0	57	0
2011-04-16	2477	102	63	66	66	61	91	82	78	78	91	150	64	116	80	59	104	131	0	59	97	66	70	78	74	61	68	108	63	78	57	0	59	57	0
2011-04-17	2341	127	59	64	63	64	89	83	70	85	91	125	70	151	82	57	87	101	0	57	95	78	0	74	70	59	70	110	70	74	59	0	0	57	0
2011-04-18	2645	142	63	68	80	63	118	80	91	68	112	182	57	144	82	72	102	135	0	57	83	63	66	93	89	61	66	150	66	78	57	0	0	57	0
2011-04-19	2628	129	61	74	70	63	82	102	102	89	120	157	66	140	82	66	99	112	57	59	85	83	76	68	80	64	63	129	64	64	63	0	0	59	0
2011-04-20	2492	123	66	66	68	0	82	108	78	93	118	170	76	129	99	59	102	108	0	0	82	78	66	83	76	64	63	116	70	68	63	0	59	59	0
2011-04-21	2545	114	59	63	83	68	82	89	82	70	123	172	89	129	85	72	91	110	0	61	89	72	68	83	82	64	63	135	70	61	59	0	57	0	0
2011-04-22	2506	106	61	63	68	57	82	82	80	102	108	172	76	137	89	66	102	129	0	59	87	64	68	70	70	61	63	120	70	80	57	0	0	57	0
2011-04-23	2403	112	64	72	70	61	76	95	78	82	97	120	63	157	78	59	95	118	0	57	93	70	68	74	68	63	66	97	64	70	57	0	0	59	0
2011-04-24	2354	112	68	68	66	63	82	85	74	78	95	110	66	144	95	57	112	129	0	59	91	76	66	64	72	59	59	104	66	70	64	0	0	0	0
2011-04-25	2557	114	59	70	66	59	87	99	89	82	110	172	70	120	89	64	106	133	57	0	110	91	66	89	95	64	68	116	74	70	68	0	0	0	0
2011-04-26	2675	142	61	66	68	63	95	82	87	80	139	162	74	152	89	66	108	135	0	63	82	72	70	85	91	63	72	129	87	74	61	0	0	57	0
2011-04-27	2662	133	70	70	80	59	87	110	74	83	93	165	83	140	101	59	121	131	0	57	83	78	72	72	70	59	70	129	70	70	59	0	57	57	0
2011-04-28	2551	121	59	66	66	66	87	101	72	82	106	140	72	102	93	63	123	135	0	64	83	68	70	83	76	66	76	114	85	89	64	0	0	59	0
2011-04-29	2570	91	64	68	63	59	91	82	83	82	102	140	78	158	89	64	112	131	59	57	76	68	74	74	74	57	68	129	76	76	66	0	0	59	0
2011-04-30	2298	127	0	61	68	61	68	85	74	85	83	99	70	127	91	64	89	114	59	0	80	63	74	82	61	61	63	112	89	74	57	0	0	57	0
2011-05-01	2304	125	57	66	63	59	85	83	78	82	93	97	70	123	74	61	91	116	0	57	74	74	68	74	68	57	59	104	66	66	57	0	57	0	0
2011-05-02	2503	104	0	63	76	57	89	93	89	83	106	127	74	131	83	61	110	137	59	61	93	70	63	64	83	63	63	112	82	80	68	0	0	59	0
2011-05-03	3101	179	63	83	74	70	118	104	93	106	170	198	76	140	99	68	158	169	0	57	99	102	87	76	93	59	85	127	80	78	76	0	57	57	0
2011-05-04	2795	123	70	70	72	70	108	99	87	99	123	173	85	131	108	61	118	158	57	57	93	70	68	80	78	66	80	118	80	66	66	0	0	61	0
2011-05-05	2591	106	59	83	76	66	101	93	66	80	120	170	83	146	95	61	102	133	0	57	89	64	72	82	78	57	66	112	74	80	63	0	0	57	0
2011-05-06	2490	137	64	59	80	66	85	99	74	78	106	191	72	129	89	74	95	131	0	0	97	74	64	78	91	64	59	123	76	74	61	0	0	0	0
2011-05-07	2232	112	59	70	64	61	80	95	93	93	112	129	70	116	78	61	91	99	0	0	95	72	70	70	87	59	59	108	63	66	0	0	0	0	0
2011-05-08	2394	139	63	57	63	63	85	106	76	74	83	146	70	116	78	59	93	123	0	0	89	57	80	83	74	66	61	101	85	78	63	0	0	63	0
2011-05-09	2687	146	63	66	64	63	106	108	93	82	121	158	76	142	97	59	102	137	0	59	82	70	70	66	82	61	66	125	78	72	59	0	57	57	0
2011-05-10	2589	161	72	74	76	70	91	112	78	89	120	159	74	139	95	57	127	121	0	61	82	64	66	72	83	64	63	108	78	76	57	0	0	0	0
2011-05-11	2517	135	57	74	61	57	76	78	82	78	99	161	76	146	97	64	120	110	59	57	89	78	66	72	85	61	66	106	74	76	57	0	0	0	0
2011-05-12	2452	137	59	68	70	66	74	85	85	80	93	172	68	135	72	64	102	116	0	59	89	68	76	74	85	74	66	101	83	72	59	0	0	0	0
2011-05-13	2551	142	64	63	64	66	74	89	85	82	118	162	74	139	108	59	95	102	61	59	78	70	74	63	72	66	63	108	72	63	59	57	0	0	0
2011-05-14	2479	102	63	72	63	59	87	106	93	87	87	137	66	104	85	57	118	104	57	57	89	70	63	70	87	61	59	112	72	70	63	0	0	59	0
2011-05-15	2435	139	59	78	64	59	89	101	74	72	99	121	64	116	83	61	114	118	0	57	89	63	72	64	72	61	61	110	83	74	61	57	0	0	0
2011-05-16	2533	129	57	80	59	68	93	89	80	87	108	158	70	140	87	64	97	129	0	57	93	68	76	85	66	57	70	108	68	72	61	0	0	57	0
2011-05-17	2380	121	61	78	61	59	120	101	70	78	104	150	89	120	83	59	108	142	0	57	82	78	57	64	72	0	59	102	63	78	64	0	0	0	0
2011-05-18	2424	121	64	76	72	57	93	112	72	83	95	151	74	131	76	63	104	144	0	0	104	74	76	70	89	63	63	93	63	82	59	0	0	0	0
2011-05-19	2324	104	63	63	64	61	91	83	89	85	118	157	83	127	87	63	112	116	0	0	72	68	70	64	61	61	70	82	70	70	70	0	0	0	0
2011-05-20	2406	97	0	66	63	59	72	97	76	83	114	155	70	139	87	66	116	139	0	57	89	66	66	66	89	59	61	155	66	74	59	0	0	0	0
2011-05-21	2617	118	59	78	74	66	87	101	97	78	116	148	82	146	108	63	133	146	0	0	95	80	76	72	74	61	64	127	82	70	59	0	0	57	0
2011-05-22	2699	129	57	83	70	61	116	83	87	99	116	123	70	139	129	74	125	155	0	59	95	68	70	85	83	63	63	110	80	87	61	0	0	59	0
2011-05-23	2505	129	59	80	80	61	104	97	89	72	104	180	74	158	106	66	110	157	0	0	93	70	59	74	89	0	57	127	66	76	68	0	0	0	0
2011-05-24	2518	121	63	72	70	64	95	101	95	66	108	183	68	162	82	63	97	140	0	0	91	76	74	66	72	57	70	95	70	72	64	0	0	61	0
2011-05-25	2770	135	61	76	66	74	112	87	74	74	97	170	64	148	114	61	121	129	59	63	85	82	61	82	83	64	74	118	74	85	63	0	57	57	0
2011-05-26	2573	131	59	70	63	66	93	102	76	80	112	170	82	135	99	68	121	121	0	61	85	68	74	68	87	68	59	91	76	68	63	0	0	57	0
2011-05-27	2530	133	59	78	74	57	72	83	63	83	93	166	70	139	87	63	106	116	57	59	87	72	64	70	87	64	63	95	76	74	61	0	0	59	0
2011-05-28	2277	114	57	70	64	61	87	85	87	80	101	120	74	118	76	68	95	101	0	0	89	74	64	68	89	63	63	110	70	66	63	0	0	0	0
2011-05-29	2467	104	57	63	66	63	87	93	68	87	85	129	83	120	82	61	89	123	0	61	89	70	66	72	78	59	63	120	74	76	63	0	57	59	0
2011-05-30	2617	131	59	66	70	59	80	95	83	102	101	175	80	157	101	63	123	139	57	0	76	68	66	83	82	64	59	112	63	78	66	0	0	59	0
2011-05-31	2517	125	61	64	63	61	72	83	78	70	104	146	64	146	72	59	129	129	0	57	97	64	74	68	78	61	59	95	85	76	59	0	57	61	0
2011-06-01	2292	140	59	70	57	0	87	82	82	80	95	157	72	142	82	64	97	121	0	0	70	68	64	74	80	66	0	118	74	66	64	0	0	61	0
2011-06-02	2546	144	57	80	61	59	89	82	80	83	106	162	68	123	97	61	112	120	0	57	93	72	70	63	83	64	59	97	66	63	59	0	59	57	0
2011-06-03	2265	135	0	59	64	61	83	83	80	72	95	158	70	133	83	0	104	123	0	0	85	66	68	80	83	63	63	102	70	68	57	0	0	57	0
2011-06-04	2252	123	63	64	72	68	76	72	76	70	85	106	70	120	82	57	112	108	0	59	80	68	63	68	74	64	59	102	68	64	59	0	0	0	0
2011-06-05	2318	101	63	70	64	59	80	93	78	74	102	108	72	121	80	57	93	127	57	57	80	76	68	64	72	0	63	89	66	66	61	0	57	0	0
2011-06-06	2366	112	61	66	82	72	87	85	85	66	104	139	66	101	80	64	101	110	0	57	85	70	64	68	78	59	0	97	64	66	61	0	57	59	0
2011-06-07	2447	129	61	85	72	59	91	85	82	82	99	140	68	118	91	64	123	120	0	59	82	78	72	64	80	63	59	108	76	78	0	0	0	59	0
2011-06-08	2618	116	61	72	66	68	70	85	70	83	121	169	66	139	95	57	106	140	61	59	112	72	66	66	80	63	63	114	70	85	64	0	0	59	0
2011-06-09	2436	135	66	61	63	66	89	99	82	80	106	169	63	133	80	57	106	112	0	66	95	78	66	63	82	61	59	106	66	66	61	0	0	0	0
2011-06-10	2513	125	64	63	59	66	76	99	89	80	121	140	64	123	80	64	104	118	57	59	80	72	68	63	87	59	61	118	70	64	63	0	0	57	0
2011-06-11	2219	125	68	68	64	57	66	80	82	85	83	108	64	112	76	0	101	104	0	0	70	64	74	83	72	57	59	118	87	78	57	0	0	57	0
2011-06-12	2290	121	61	68	63	57	82	91	72	78	112	120	72	112	78	63	108	112	0	0	74	74	70	70	76	63	64	118	78	74	59	0	0	0	0
2011-06-13	2670	120	63	74	78	76	80	83	82	99	120	180	72	118	80	57	112	140	57	61	97	91	64	78	85	59	61	110	76	76	64	0	0	57	0
2011-06-14	2510	133	64	63	70	61	68	78	76	89	110	163	72	108	91	63	87	142	0	57	78	97	76	70	78	61	76	97	82	82	59	0	0	59	0
2011-06-15	2721	131	59	76	76	63	85	93	93	91	116	155	72	135	102	70	104	137	57	57	101	78	70	66	89	64	70	135	82	72	59	0	0	63	0
2011-06-16	2735	150	72	76	80	61	95	97	83	99	110	202	82	129	99	63	116	131	0	61	99	76	74	68	97	61	63	131	70	70	61	0	0	59	0
2011-06-17	2508	121	61	74	68	63	93	93	82	72	118	140	66	155	82	0	118	151	0	57	83	70	68	85	74	59	59	125	91	64	57	0	0	59	0
2011-06-18	2326	106	68	68	66	61	95	80	83	76	89	142	74	104	83	61	93	142	0	57	85	68	59	70	63	66	64	106	70	70	0	0	0	57	0
2011-06-19	2415	121	64	80	68	59	74	68	80	72	85	148	61	110	87	63	85	114	0	57	72	70	70	70	78	70	66	104	64	76	61	0	57	61	0
2011-06-20	2486	127	63	63	66	61	76	76	70	70	104	172	72	139	82	61	114	123	0	61	89	63	89	64	82	64	59	97	70	80	72	0	0	57	0
2011-06-21	2440	118	64	70	68	57	93	82	83	93	110	152	72	104	83	63	101	123	57	63	80	80	74	87	78	57	0	129	64	78	0	57	0	0	0
2011-06-22	2433	131	78	78	70	63	85	87	83	87	104	172	59	118	80	59	108	108	59	57	74	64	70	70	68	66	59	121	72	83	0	0	0	0	0
2011-06-23	2341	101	68	66	66	59	80	87	72	83	95	150	59	135	85	59	91	118	0	0	85	63	72	76	72	59	64	106	80	70	63	0	0	57	0
2011-06-24	2155	110	63	64	66	64	68	70	85	70	97	152	66	102	83	59	78	102	0	57	82	68	0	72	72	61	61	95	66	59	63	0	0	0	0
2011-06-25	2261	123	72	64	66	61	83	82	80	80	76	110	72	112	78	59	97	112	0	57	85	74	70	61	70	57	64	89	72	76	59	0	0	0	0
2011-06-26	2262	101	64	61	66	63	74	87	78	78	97	116	68	93	87	61	108	106	0	57	70	57	74	64	72	59	59	89	66	61	63	0	0	63	0
2011-06-27	2530	127	61	66	64	61	76	80	70	82	127	188	70	133	80	63	95	127	0	61	110	76	66	74	66	59	66	127	61	76	61	0	0	57	0
2011-06-28	2515	123	63	63	70	70	78	78	82	72	101	139	68	131	82	68	121	114	0	59	78	68	66	68	68	64	63	139	68	78	59	0	57	57	0
2011-06-29	2346	137	66	68	64	63	80	70	76	87	99	175	70	131	83	68	121	125	0	0	76	74	61	63	76	63	59	102	66	66	57	0	0	0	0
2011-06-30	2246	101	63	68	64	57	74	85	72	70	93	131	61	121	80	59	97	108	0	57	89	74	61	68	76	70	61	91	72	66	57	0	0	0	0
2011-07-01	2243	121	57	64	61	59	85	83	78	78	93	114	63	123	76	57	93	95	0	59	99	68	57	63	76	61	59	104	66	74	57	0	0	0	0
2011-07-02	2263	101	68	66	64	64	91	66	80	70	91	114	72	129	64	61	80	114	57	57	76	61	64	70	72	68	57	89	68	70	59	0	0	0	0
2011-07-03	2295	104	59	64	61	61	72	72	76	80	87	137	70	114	82	66	91	116	0	57	70	64	72	78	87	59	61	83	64	72	59	0	0	57	0
2011-07-04	2356	99	61	70	68	57	93	89	64	76	114	152	74	114	80	63	101	125	0	59	74	63	68	63	76	63	64	123	70	74	59	0	0	0	0
2011-07-05	2438	114	66	66	64	59	97	82	72	91	108	168	85	129	82	61	121	101	0	59	82	76	63	61	80	61	64	112	68	83	63	0	0	0	0
2011-07-06	2306	89	66	66	66	0	85	99	82	76	106	142	70	151	82	61	89	127	0	0	70	66	76	63	74	64	68	106	68	78	0	0	59	57	0
2011-07-07	2282	95	72	70	61	63	83	91	83	74	76	137	66	129	99	57	108	114	0	57	80	63	78	66	68	57	64	116	72	83	0	0	0	0	0
2011-07-08	2381	106	66	63	72	57	82	74	83	80	83	131	66	114	76	57	80	114	57	59	87	70	63	70	82	68	64	104	63	76	57	0	0	57	0
2011-07-09	2337	118	61	70	64	68	78	87	63	76	91	85	72	131	68	61	78	99	0	57	61	72	59	72	76	63	63	121	72	78	59	0	57	57	0
2011-07-10	2142	91	61	68	61	63	83	76	64	64	87	97	72	129	83	63	80	110	0	57	72	74	63	68	72	57	64	108	68	87	0	0	0	0	0
2011-07-11	2423	110	61	66	74	64	97	83	80	95	129	162	68	123	82	66	108	131	0	63	82	76	74	70	70	57	72	108	76	76	0	0	0	0	0
2011-07-12	2547	125	74	66	74	68	91	78	83	82	104	144	70	120	82	59	104	104	0	59	89	76	74	72	72	63	76	120	64	83	57	57	0	57	0
2011-07-13	2371	121	61	64	63	64	97	85	72	83	99	152	72	110	78	64	91	129	0	0	99	64	59	66	70	66	64	116	78	70	57	0	0	57	0
2011-07-14	2471	110	61	72	57	63	97	95	78	82	97	139	72	140	83	63	127	139	0	63	78	64	61	66	72	61	61	114	64	74	57	0	0	61	0
2011-07-15	2353	87	72	70	57	68	82	76	76	80	91	161	78	131	85	57	112	116	0	61	76	68	68	78	74	59	61	101	66	85	57	0	0	0	0
2011-07-16	2230	120	0	64	63	63	74	93	85	80	91	129	63	123	82	66	116	118	0	59	82	64	64	74	72	64	0	118	66	80	57	0	0	0	0
2011-07-17	2168	121	61	61	57	59	85	76	78	78	85	123	68	121	78	0	83	112	59	0	66	57	66	63	68	61	59	112	72	76	63	0	0	0	0
2011-07-18	2604	110	57	63	70	68	95	89	85	82	106	152	74	140	83	72	99	133	59	57	83	72	70	68	87	64	64	125	87	72	61	0	0	57	0
2011-07-19	2230	114	66	72	64	64	85	87	74	72	87	148	63	152	78	63	102	112	0	0	85	66	61	72	78	59	59	91	80	76	0	0	0	0	0
2011-07-20	2398	120	61	68	63	61	63	99	85	80	97	165	63	120	89	68	110	120	0	0	83	78	66	64	72	66	57	108	63	89	61	0	0	59	0
2011-07-21	2347	93	0	64	72	66	78	102	82	76	95	155	64	114	82	63	99	121	57	0	85	68	76	63	93	64	59	102	72	64	61	0	0	57	0
2011-07-22	2352	133	70	59	74	59	83	76	72	68	83	140	68	118	91	57	104	150	0	59	95	66	70	68	74	70	63	142	66	74	0	0	0	0	0
2011-07-23	2057	91	57	63	82	63	91	83	66	74	89	95	72	99	87	0	106	102	0	0	82	74	0	82	74	61	72	93	70	70	59	0	0	0	0
2011-07-24	2185	95	59	63	61	63	74	80	80	68	91	102	59	104	74	59	89	120	57	0	83	68	72	66	68	57	57	123	72	64	0	0	57	0	0
2011-07-25	2342	99	61	61	72	63	87	74	70	87	102	152	80	125	78	61	93	116	0	64	85	63	63	66	74	66	59	120	70	74	57	0	0	0	0
2011-07-26	2407	152	57	66	70	63	97	74	74	78	101	158	74	140	64	57	93	129	0	57	80	74	63	68	78	61	70	102	70	80	57	0	0	0	0
2011-07-27	2479	131	64	63	63	68	80	83	80	70	123	151	74	131	87	74	129	99	57	0	89	78	61	68	78	61	80	110	83	85	0	0	0	59	0
2011-07-28	2413	120	63	64	72	63	74	80	70	74	123	140	64	140	83	57	82	112	0	57	87	66	80	70	87	61	66	129	64	104	61	0	0	0	0
2011-07-29	2298	108	59	63	59	57	83	74	82	76	106	166	59	125	78	0	97	114	0	0	82	66	64	72	87	61	61	112	80	91	59	0	0	57	0
2011-07-30	2321	104	59	70	61	68	74	82	70	68	85	118	70	104	76	61	95	101	0	57	68	78	64	64	76	59	68	87	78	83	59	0	57	57	0
2011-07-31	2069	95	59	66	63	0	66	76	66	68	82	118	61	127	82	59	87	97	0	59	64	70	68	64	83	59	59	106	68	97	0	0	0	0	0
2011-08-01	2521	127	61	70	64	57	87	70	89	76	118	159	72	142	82	59	121	133	0	59	91	64	70	66	72	63	70	104	85	74	59	0	0	0	57
2011-08-02	2633	133	59	63	63	63	93	87	83	80	95	170	78	137	82	63	125	116	57	59	80	64	76	63	68	63	63	110	85	80	61	0	57	57	0
2011-08-03	2379	133	59	68	66	66	85	76	101	76	91	161	63	140	83	59	133	120	0	0	95	61	70	63	82	0	63	91	80	76	61	0	0	57	0
2011-08-04	2293	121	66	66	66	61	68	82	93	74	104	157	74	127	78	64	99	106	0	0	74	72	83	74	76	63	59	89	68	72	0	0	0	57	0
2011-08-05	2528	114	57	63	63	64	82	78	80	74	82	177	78	150	99	70	102	104	0	59	82	91	72	66	89	0	64	95	61	78	61	57	0	57	59
2011-08-06	2143	99	57	64	63	72	78	63	74	64	93	106	66	114	87	0	101	118	0	57	83	64	78	66	76	61	59	83	66	72	59	0	0	0	0
2011-08-07	2219	120	64	64	63	61	83	72	74	78	80	106	63	114	82	63	97	127	0	0	78	68	74	68	82	57	61	120	63	80	57	0	0	0	0
2011-08-08	2533	137	66	70	64	61	83	78	74	85	116	168	95	127	91	57	118	120	57	63	78	63	64	76	78	57	74	108	78	68	59	0	0	0	0
2011-08-09	3043	166	63	78	66	72	99	140	108	104	123	190	93	168	95	64	140	170	57	59	97	87	78	87	83	68	72	123	97	82	57	0	0	0	57
2011-08-10	2819	142	70	74	74	72	93	74	78	95	120	195	82	148	93	72	137	152	0	57	93	74	68	83	82	68	72	120	74	82	59	59	0	57	0
2011-08-11	2544	121	61	72	72	70	99	83	72	80	116	175	70	139	76	66	123	131	0	59	85	72	72	68	87	61	74	137	82	64	0	0	57	0	0
2011-08-12	2466	120	59	63	68	70	99	102	87	80	82	186	63	121	91	61	99	106	0	0	91	89	70	70	68	61	63	118	80	85	57	0	0	57	0
2011-08-13	2355	127	63	64	59	59	85	80	85	82	93	116	70	125	80	63	116	121	57	0	76	70	72	72	78	66	63	106	82	68	0	0	57	0	0
2011-08-14	2227	101	0	76	63	66	72	80	80	72	91	114	68	114	83	59	91	101	0	57	87	72	61	66	76	63	63	89	64	78	63	0	0	57	0
2011-08-15	2542	150	61	78	70	70	76	99	72	85	108	208	59	112	85	76	104	112	0	61	76	68	74	68	78	57	63	114	70	70	61	0	0	57	0
2011-08-16	2505	116	57	74	64	64	85	102	89	93	95	188	70	146	78	66	137	144	0	59	83	78	72	68	89	63	63	97	82	83	0	0	0	0	0
2011-08-17	2526	129	61	61	61	78	74	82	83	72	106	177	66	112	91	61	135	118	0	57	89	66	78	63	87	64	72	121	74	70	0	0	59	59	0
2011-08-18	2501	144	63	66	78	70	85	87	70	70	82	161	68	123	80	63	114	135	59	0	76	80	74	68	74	59	72	110	80	70	63	0	0	57	0
2011-08-19	2479	135	66	64	59	74	80	78	80	83	102	159	63	114	82	61	95	133	0	59	99	68	68	82	72	61	66	104	74	82	59	0	57	0	0
2011-08-20	2432	123	61	64	66	74	76	91	74	74	95	135	63	142	72	59	99	140	0	0	101	78	78	78	82	59	63	106	74	87	61	0	0	57	0
2011-08-21	2430	118	64	66	59	63	83	82	72	83	91	140	74	108	76	63	120	140	0	59	95	72	83	61	80	61	66	106	87	95	63	0	0	0	0
2011-08-22	2691	140	61	68	76	91	83	120	95	82	102	175	76	112	80	63	120	151	0	59	108	74	68	61	82	66	72	142	78	70	59	0	0	57	0
2011-08-23	2568	135	59	64	63	87	91	104	87	80	83	159	66	142	102	66	133	118	57	0	83	76	80	74	102	66	76	120	66	72	57	0	0	0	0
2011-08-24	2588	139	59	63	70	83	101	102	70	80	110	152	66	140	93	59	101	108	0	59	80	74	80	80	99	63	72	116	64	82	66	0	0	57	0
2011-08-25	2605	146	0	72	78	83	93	106	66	78	101	195	70	108	83	64	108	133	0	0	110	72	76	66	74	61	68	125	99	93	0	61	59	57	0
2011-08-26	3181	173	70	89	78	68	91	108	99	89	121	215	99	175	91	74	139	182	0	63	104	95	74	83	116	61	68	159	101	108	66	63	0	59	0
2011-08-27	2961	175	63	74	83	76	99	108	89	104	93	173	83	168	99	70	131	140	0	57	120	82	74	76	95	70	70	140	76	87	59	70	57	0	0
2011-08-28	2992	166	64	74	74	63	106	112	89	91	97	151	83	154	83	70	151	165	0	64	120	95	78	76	76	61	78	137	78	91	59	70	57	59	0
2011-08-29	3098	172	70	83	68	74	101	106	93	101	131	219	91	200	102	61	155	195	0	59	108	101	85	76	89	66	72	131	89	82	0	59	0	59	0
2011-08-30	3072	161	64	76	66	66	106	106	85	102	123	198	74	165	121	61	142	165	59	61	108	104	80	72	82	66	70	114	93	89	68	64	0	61	0
2011-08-31	3114	148	76	80	80	85	104	131	93	108	102	191	80	179	83	68	152	162	59	57	108	89	85	70	102	63	83	121	83	93	59	63	0	57	0
2011-09-01	3165	155	82	63	64	70	101	139	99	91	114	202	78	162	120	74	142	159	59	57	101	93	91	102	104	70	68	163	80	83	59	61	0	59	0
2011-09-02	3136	142	66	74	82	82	95	112	95	108	125	186	89	184	97	68	150	173	59	59	97	95	85	72	74	74	70	114	85	83	61	64	57	59	0
2011-09-03	2868	144	64	82	66	74	87	99	104	91	125	146	74	161	95	72	151	168	0	59	114	87	80	78	93	59	70	152	68	80	59	66	0	0	0
2011-09-04	2930	159	74	76	70	68	110	114	95	104	108	165	80	176	102	63	146	158	0	0	95	83	83	93	82	66	83	104	83	97	66	70	0	57	0
2011-09-05	3107	140	83	76	83	78	102	139	83	74	135	191	68	172	102	70	152	180	57	61	114	83	74	82	93	63	66	137	82	85	64	61	0	57	0
2011-09-06	3144	165	63	76	68	78	97	104	114	95	133	231	83	186	91	66	170	173	0	63	108	97	80	91	83	74	76	127	87	80	64	64	0	57	0
2011-09-07	3140	176	64	91	82	70	104	116	102	112	133	223	80	168	99	64	161	157	0	0	123	93	68	93	102	63	70	144	97	101	57	70	0	57	0
2011-09-08	3041	151	63	76	66	74	118	93	89	85	144	223	76	166	95	68	151	162	0	61	101	91	70	74	99	66	63	137	102	91	61	66	0	59	0
2011-09-09	3106	151	66	68	68	68	93	112	87	70	151	207	76	195	99	68	154	161	0	59	110	116	64	85	110	68	63	137	106	95	66	74	0	59	0
2011-09-10	2773	158	64	72	66	70	95	104	80	80	95	162	74	162	76	66	135	177	0	0	118	82	68	76	87	66	64	116	74	87	66	70	0	63	0
2011-09-11	2902	142	68	76	66	72	101	112	78	89	112	161	87	176	87	70	129	161	0	57	93	78	61	74	85	64	66	110	85	89	61	78	57	57	0
2011-09-12	2786	137	63	76	59	76	99	123	91	80	116	139	78	152	74	70	142	137	0	0	89	104	74	80	91	68	61	135	99	93	59	64	0	57	0
2011-09-13	3337	155	64	85	70	76	129	125	83	112	127	270	80	175	112	76	176	158	0	57	125	85	78	99	95	68	70	150	114	82	63	64	57	57	0
2011-09-14	3027	146	64	83	78	72	97	116	82	93	121	180	80	162	125	70	148	184	57	0	112	116	89	76	83	66	72	118	70	83	61	66	57	0	0
2011-09-15	3061	159	61	78	68	70	133	102	99	87	139	213	68	182	114	64	155	157	0	57	95	85	91	106	93	64	70	127	80	63	61	63	0	57	0
2011-09-16	3100	150	70	82	76	66	121	120	85	87	131	173	93	188	102	64	163	187	0	64	85	83	83	78	104	66	68	135	97	83	64	68	0	64	0
2011-09-17	2950	140	70	83	70	70	95	95	99	83	131	177	76	177	85	64	150	161	0	59	125	78	78	85	91	59	74	129	95	76	61	57	0	57	0
2011-09-18	2933	166	68	72	70	72	93	110	95	89	131	165	80	168	110	66	159	166	0	0	112	72	72	74	114	66	68	121	85	74	66	68	0	61	0
2011-09-19	3229	170	74	95	82	64	106	104	112	95	150	225	72	187	121	83	180	172	0	59	114	95	85	80	83	64	68	125	110	66	66	61	0	61	0
2011-09-20	3311	170	63	91	85	64	121	108	106	95	157	204	93	197	114	64	188	176	59	57	127	83	82	76	87	70	70	140	89	85	68	61	0	61	0
2011-09-21	3277	169	70	80	70	63	123	118	110	87	163	168	82	182	112	76	166	208	0	61	121	101	74	89	97	66	64	125	99	82	74	63	57	57	0
2011-09-22	3223	176	68	91	82	64	116	112	112	104	163	198	91	183	102	70	182	194	0	0	127	108	83	74	104	70	59	144	93	74	61	59	0	59	0
2011-09-23	3322	166	66	95	74	61	114	82	99	93	169	212	76	177	114	76	216	204	57	57	110	91	91	76	83	72	63	155	104	83	61	66	0	59	0
2011-09-24	3000	155	61	74	72	59	101	129	104	85	144	197	91	165	89	72	159	180	0	63	101	87	74	72	76	63	76	135	104	89	57	66	0	0	0
2011-09-25	3136	148	64	82	80	74	125	104	93	93	150	168	85	179	99	68	166	202	57	59	93	101	68	61	89	66	70	125	89	82	63	72	0	61	0
2011-09-26	3393	195	64	89	72	64	121	112	85	89	169	188	78	195	108	61	182	209	59	57	102	89	87	104	93	76	63	135	125	80	61	61	57	63	0
2011-09-27	3246	157	66	87	80	63	104	121	106	97	151	222	95	180	125	64	186	202	0	57	95	91	82	102	89	63	66	129	89	78	70	66	0	63	0
2011-09-28	3174	162	64	82	76	70	106	101	120	95	154	177	76	194	97	59	162	170	57	59	104	91	74	78	78	59	76	159	89	97	64	63	0	61	0
2011-09-29	2951	135	61	82	63	61	89	102	83	120	142	176	70	169	108	70	166	186	0	57	108	72	68	78	85	61	61	140	89	70	57	59	0	63	0
2011-09-30	2855	183	61	80	66	63	116	83	112	76	121	182	80	173	101	72	154	151	0	0	120	85	74	80	91	64	68	112	87	82	57	61	0	0	0
2011-10-01	2543	120	59	74	70	0	80	97	80	76	87	116	70	144	91	61	116	150	57	57	87	68	66	66	85	57	66	110	82	74	61	59	0	57	0
2011-10-02	2653	144	64	74	78	59	68	93	83	89	127	121	74	152	82	66	144	157	57	0	89	74	66	59	70	0	63	137	95	85	59	63	0	61	0
2011-10-03	2654	151	66	101	66	61	99	89	78	91	144	114	74	146	99	63	144	162	0	61	102	85	70	59	102	0	63	85	85	78	59	0	0	57	0
2011-10-04	2764	135	57	93	66	66	97	91	72	83	137	133	72	154	93	61	166	155	0	0	101	106	82	70	97	61	66	110	87	74	63	59	0	57	0
2011-10-05	2919	163	64	78	78	74	110	83	87	85	118	155	91	152	91	57	159	184	61	57	116	78	70	66	68	61	59	99	89	80	61	64	0	61	0
2011-10-06	3068	163	66	83	78	61	106	137	101	99	148	155	82	180	97	80	154	177	0	0	102	82	72	97	93	66	63	120	91	78	57	64	57	59	0
2011-10-07	2825	127	61	82	72	64	125	101	80	99	135	152	70	161	108	66	137	186	0	0	97	82	63	82	95	64	64	121	74	78	57	59	0	63	0
2011-10-08	3290	177	64	102	76	61	110	127	102	102	155	223	80	179	133	61	194	186	0	61	123	85	76	82	91	61	76	127	102	95	63	57	0	59	0
2011-10-09	2980	155	61	78	78	66	95	91	97	104	139	179	82	183	82	70	179	179	57	57	89	82	72	87	89	63	78	108	87	72	64	57	0	0	0
2011-10-10	3064	137	61	68	76	64	110	101	95	114	161	205	80	165	97	61	172	186	0	61	108	76	78	102	89	68	66	123	89	70	61	61	0	59	0
2011-10-11	3130	155	70	82	80	66	76	129	99	116	133	201	72	188	87	68	159	194	57	0	104	78	89	72	89	64	68	135	89	72	61	59	59	59	0
2011-10-12	2928	139	70	82	78	61	106	102	97	91	144	228	74	162	99	63	157	180	0	57	82	78	85	70	87	72	68	120	80	82	0	57	0	57	0
2011-10-13	2884	118	74	76	78	66	91	91	99	87	151	172	82	191	102	63	179	194	0	0	83	91	76	70	97	66	83	144	78	66	0	59	0	57	0
2011-10-14	2847	150	64	72	70	70	101	104	85	85	144	187	82	150	91	72	154	163	0	57	97	76	76	80	82	63	63	125	83	74	0	59	0	68	0
2011-10-15	2772	120	64	76	63	66	104	93	85	101	101	142	66	155	91	66	133	177	0	61	99	78	70	80	76	61	63	101	76	68	57	59	59	61	0
2011-10-16	2759	142	61	91	72	61	95	91	89	104	114	163	72	161	93	64	129	157	0	59	118	68	72	70	85	57	61	129	87	72	63	0	0	59	0
2011-10-17	3166	139	72	89	70	80	95	110	76	116	154	200	68	165	101	64	163	197	59	57	110	89	82	83	112	61	64	104	80	70	61	57	57	61	0
2011-10-18	3396	173	64	89	76	74	127	110	114	97	186	207	80	233	108	70	201	213	57	0	110	76	78	74	110	64	83	157	108	78	59	59	0	61	0
2011-10-19	3209	152	61	83	82	68	129	116	85	104	165	251	82	175	99	80	165	188	0	63	108	82	83	74	80	63	76	137	97	82	63	59	57	0	0
2011-10-20	3120	152	63	80	78	63	106	101	102	102	173	184	91	169	101	72	162	177	57	59	87	78	70	78	89	72	66	123	87	99	61	59	0	59	0
2011-10-21	3174	133	61	85	66	61	93	104	112	102	151	177	82	173	101	74	187	177	57	57	99	89	83	74	83	66	70	131	97	89	61	61	57	61	0
2011-10-22	2798	133	59	76	66	61	93	93	97	91	129	154	72	154	102	59	155	170	0	59	87	85	91	70	99	0	72	131	78	87	59	0	57	59	0
2011-10-23	3085	129	68	82	68	70	106	125	83	101	135	173	74	179	91	66	155	179	57	59	108	87	78	83	97	63	63	155	99	70	66	59	0	57	0
2011-10-24	3261	140	59	80	72	64	123	110	97	102	180	202	91	188	87	68	184	202	0	66	99	80	89	85	108	72	70	135	104	68	61	61	57	57	0
2011-10-25	3211	150	64	85	76	80	106	95	89	102	159	191	82	186	104	70	191	182	61	57	95	72	97	83	97	64	70	154	89	85	59	57	0	59	0
2011-10-26	3016	123	66	80	68	72	97	89	110	91	142	201	72	177	95	66	166	150	0	61	123	85	82	70	93	72	61	154	85	78	66	64	0	57	0
2011-10-27	2966	152	66	70	83	74	93	106	95	104	139	188	64	186	99	72	159	176	0	0	140	70	70	76	102	61	70	110	82	80	57	61	0	61	0
2011-10-28	2922	144	59	78	72	70	89	118	85	87	133	198	78	173	87	63	176	168	57	59	76	80	82	63	97	61	66	127	76	80	0	61	0	59	0
2011-10-29	2589	129	63	76	74	59	95	89	93	93	162	110	74	158	102	61	154	169	0	0	82	74	78	68	83	59	70	97	76	82	0	59	0	0	0
2011-10-30	2626	102	59	74	66	63	91	102	89	101	112	157	78	152	89	57	121	158	0	57	99	78	74	72	87	0	0	127	87	99	59	59	0	57	0
2011-10-31	3079	158	64	74	74	61	93	99	110	102	162	205	76	207	102	64	163	169	0	59	112	85	72	83	110	61	68	106	85	78	61	57	0	59	0
2011-11-01	2963	139	70	70	68	64	101	97	91	89	144	187	74	170	83	61	152	180	0	61	106	78	78	91	99	70	64	131	85	83	61	57	59	0	0
2011-11-02	2982	146	59	87	78	63	93	97	104	114	144	215	78	180	95	59	146	152	0	63	89	74	80	72	97	59	68	123	89	72	63	66	0	57	0
2011-11-03	2999	139	63	68	80	64	112	85	93	83	151	200	83	172	101	68	135	187	0	61	118	83	95	82	91	63	68	110	82	70	70	59	0	63	0
2011-11-04	3080	155	63	80	93	61	104	120	97	91	142	184	80	155	93	66	175	177	59	0	101	61	99	83	78	63	66	137	89	72	59	61	59	57	0
2011-11-05	2602	159	64	74	85	70	85	104	74	87	108	116	89	161	104	64	121	161	0	0	93	78	72	80	82	64	68	121	82	72	64	0	0	0	0
2011-11-06	2748	144	64	68	72	63	91	83	93	93	95	157	85	131	114	64	148	151	0	0	120	83	82	97	78	64	59	118	74	82	59	0	57	59	0
2011-11-07	3043	142	59	78	83	64	110	101	97	95	135	200	70	172	101	72	158	182	0	57	123	80	83	68	93	70	59	137	87	89	64	57	57	0	0
2011-11-08	2974	140	59	83	78	66	87	89	97	104	137	170	85	165	112	68	129	183	0	57	120	82	85	101	82	68	72	120	80	78	61	59	0	57	0
2011-11-09	2862	135	59	63	64	64	101	116	76	93	135	183	89	139	99	63	139	139	0	59	101	74	78	80	97	63	68	125	93	85	68	57	0	57	0
2011-11-10	2856	154	63	74	66	61	104	87	89	87	118	202	95	165	99	74	151	159	0	0	108	68	85	68	82	61	66	104	93	91	59	59	0	64	0
2011-11-11	2878	125	63	83	72	64	95	99	89	85	137	200	78	154	101	61	146	151	0	63	95	82	78	97	87	61	61	102	83	74	72	59	0	61	0
2011-11-12	2710	135	66	68	76	63	93	121	85	97	95	146	64	172	76	57	133	142	57	57	104	76	76	66	68	57	64	102	93	80	64	0	0	57	0
2011-11-13	2825	118	66	87	91	59	87	97	97	95	112	148	78	165	110	59	148	146	57	0	99	64	68	72	70	66	68	108	78	80	59	59	57	57	0
2011-11-14	3202	137	59	89	72	70	99	108	110	91	142	220	82	175	102	68	150	183	57	0	95	83	89	76	95	68	78	133	93	80	57	63	57	64	57
2011-11-15	3074	148	63	76	70	64	93	101	97	82	151	176	91	175	106	70	166	165	59	61	114	85	64	87	102	63	66	110	97	97	61	57	0	57	0
2011-11-16	3120	144	66	76	80	70	95	133	129	110	151	205	87	191	104	66	137	173	0	61	108	78	82	82	97	63	66	123	83	87	59	57	57	0	0
2011-11-17	2994	137	57	76	70	66	102	104	89	110	152	193	83	170	104	61	133	184	0	57	114	74	74	82	93	61	63	123	83	102	59	57	0	61	0
2011-11-18	2875	131	57	89	70	66	85	99	87	82	131	172	78	177	80	64	161	148	0	63	101	66	76	74	102	64	68	112	104	89	63	59	0	57	0
2011-11-19	2651	116	61	85	70	68	82	104	87	83	129	165	68	118	87	63	125	161	0	0	78	70	82	72	89	57	68	114	83	85	61	59	61	0	0
2011-11-20	2752	131	59	68	68	66	85	91	93	83	135	154	74	121	89	68	118	144	59	59	97	78	78	74	91	57	64	99	102	70	59	57	0	61	0
2011-11-21	2961	127	64	89	80	59	89	106	93	83	152	183	85	180	93	59	168	158	0	57	89	83	72	99	82	61	72	110	95	89	68	57	0	59	0
2011-11-22	2841	120	61	80	82	61	93	120	85	95	152	179	70	140	104	66	169	154	0	59	87	83	76	83	97	63	78	116	80	70	59	59	0	0	0
2011-11-23	2982	146	68	70	68	61	102	114	93	76	137	175	80	169	110	63	148	158	57	57	89	78	85	89	95	59	61	139	80	80	57	57	0	61	0
2011-11-24	3051	135	70	91	76	68	83	118	91	106	139	193	85	159	99	66	142	157	59	57	116	89	78	74	106	59	72	114	83	87	63	59	0	57	0
2011-11-25	3036	182	63	78	78	70	93	97	93	99	151	180	93	187	99	72	148	166	57	57	118	87	70	87	89	61	76	108	83	76	0	57	0	61	0
2011-11-26	2909	127	68	85	80	63	102	116	87	99	112	159	91	186	85	61	150	166	0	64	108	85	76	74	82	61	66	97	89	91	63	0	57	59	0
2011-11-27	2860	148	66	85	82	59	118	104	89	85	104	169	87	152	80	72	127	172	0	57	110	82	68	74	85	63	74	112	78	85	57	59	0	57	0
2011-11-28	3287	146	68	85	83	66	123	108	99	104	140	216	120	222	110	64	175	186	0	61	133	97	72	80	93	74	76	118	89	93	63	0	59	64	0
2011-11-29	3323	163	64	85	76	70	101	97	101	91	154	219	108	200	110	74	165	186	57	59	135	93	74	106	95	66	70	146	85	89	68	57	0	59	0
2011-11-30	3309	168	66	91	89	64	102	110	99	99	150	183	116	191	102	72	168	187	0	57	131	80	76	85	104	63	74	142	99	89	66	59	57	70	0
2011-12-01	3311	151	63	89	80	64	106	106	110	99	120	211	110	182	114	64	165	186	57	57	137	91	97	76	87	70	66	137	102	80	57	57	59	61	0
2011-12-02	3267	158	72	89	78	68	129	120	78	101	116	184	99	200	112	80	146	175	57	57	121	83	83	64	101	66	64	129	99	91	61	61	59	66	0
2011-12-03	3058	129	64	87	87	70	116	110	99	87	106	183	97	161	114	72	127	162	57	59	116	76	95	76	87	64	63	127	91	91	63	61	0	61	0
2011-12-04	3107	151	57	80	80	68	129	106	91	102	123	165	101	191	108	72	146	150	57	57	114	89	91	78	91	57	63	137	82	89	59	64	0	59	0
2011-12-05	3315	152	66	93	83	76	116	120	95	114	170	202	110	190	118	76	166	187	57	61	112	91	83	74	87	68	63	146	85	74	57	57	0	66	0
2011-12-06	3407	198	72	80	93	63	123	129	104	97	146	247	114	213	137	66	169	186	0	59	133	85	83	76	97	68	68	142	83	91	59	63	0	63	0
2011-12-07	3385	159	70	80	89	64	131	112	108	118	151	207	116	197	102	64	173	193	0	57	118	93	72	97	108	64	64	133	97	99	66	61	59	63	0
2011-12-08	3299	176	61	78	91	66	97	129	112	108	127	202	101	191	118	70	158	194	63	59	112	83	97	82	89	66	70	142	91	89	61	57	0	59	0
2011-12-09	3101	161	72	89	76	68	116	106	89	91	135	187	104	211	101	72	146	193	0	0	121	72	78	66	85	66	68	139	95	101	66	61	0	66	0
2011-12-10	2916	146	68	72	80	59	99	102	91	102	116	177	93	180	116	68	123	169	59	0	108	74	74	70	91	57	70	108	89	80	59	0	57	59	0
2011-12-11	3042	135	76	87	83	68	112	99	91	101	112	165	121	182	91	70	121	162	0	59	131	83	82	70	80	59	63	120	91	91	57	57	57	66	0
2011-12-12	3042	135	76	87	83	68	112	99	91	101	112	165	121	182	91	70	121	162	0	59	131	83	82	70	80	59	63	120	91	91	57	57	57	66	0
2011-12-13	3417	151	66	82	85	80	104	125	118	99	162	245	101	187	104	72	173	177	59	61	123	87	82	70	99	68	68	158	91	82	59	63	57	59	0
2011-12-14	3180	146	70	76	80	63	114	116	101	101	154	228	93	200	118	70	152	168	57	0	121	85	76	85	78	64	74	123	91	89	64	59	0	64	0
2011-12-15	3212	139	78	89	76	78	131	125	89	95	139	229	108	183	106	80	135	170	0	57	112	78	74	83	83	66	64	120	87	89	68	59	61	61	0
2011-12-16	3198	157	68	78	76	66	95	101	108	123	152	215	91	169	116	91	158	172	57	57	116	80	83	82	85	63	72	104	82	101	66	57	0	57	0
2011-12-17	2864	127	72	68	70	72	116	93	95	91	116	194	83	166	95	63	137	137	0	57	114	85	83	82	95	68	68	129	85	80	57	66	0	0	0
2011-12-18	3017	175	61	89	66	64	127	108	82	91	139	179	89	163	102	78	127	148	0	57	102	74	78	76	93	59	57	106	87	104	61	61	57	57	0
2011-12-19	3282	157	72	89	78	89	131	101	80	106	135	211	91	177	102	63	166	158	57	61	116	99	93	95	89	72	64	121	82	85	63	59	61	59	0
2011-12-20	3137	150	66	80	93	68	91	121	102	85	146	211	106	176	102	68	148	182	0	61	123	85	78	85	82	66	63	151	85	85	57	64	57	0	0
2011-12-21	3117	150	70	80	68	76	114	95	93	102	131	179	110	195	106	63	165	163	61	0	120	87	99	72	102	61	61	146	95	80	59	57	0	57	0
2011-12-22	3128	154	66	82	74	78	106	120	93	99	116	215	95	183	93	61	173	166	0	59	102	74	80	76	95	68	66	139	76	70	64	63	59	63	0
2011-12-23	2954	161	70	72	82	72	89	104	106	87	125	186	95	161	101	70	162	162	0	59	99	87	91	95	83	68	63	125	82	83	57	0	57	0	0
2011-12-24	2884	148	72	82	87	70	99	78	87	93	102	154	80	169	87	59	151	162	59	57	85	83	80	70	83	61	61	121	89	76	59	57	0	63	0
2011-12-25	2715	120	66	76	68	63	89	97	91	83	89	152	87	150	93	63	123	139	57	61	87	70	72	76	76	63	74	140	87	82	64	57	0	0	0
2011-12-26	3067	155	76	78	80	68	120	112	106	82	131	191	93	172	125	83	184	179	0	0	112	93	89	89	83	70	72	151	85	66	63	0	0	59	0
2011-12-27	3255	168	64	85	85	76	93	108	116	99	155	201	101	179	93	59	151	190	0	57	150	78	80	89	102	64	68	123	99	80	61	59	59	63	0
2011-12-28	3057	135	66	78	83	76	104	112	78	121	137	231	78	173	95	68	137	168	0	61	127	87	74	78	93	61	64	121	85	82	64	61	0	59	0
2011-12-29	2824	137	70	70	78	66	106	104	76	87	118	186	89	158	89	68	140	140	57	0	85	76	68	89	74	68	82	135	101	87	0	63	0	57	0
2011-12-30	2807	146	61	83	85	68	104	102	83	82	118	166	76	152	78	66	137	177	0	0	114	72	74	87	93	70	61	110	89	80	59	57	0	57	0
2011-12-31	2863	146	74	70	80	72	91	102	87	91	106	194	78	148	91	63	148	162	0	59	106	76	72	78	87	61	64	104	95	83	59	59	0	57	0
2012-01-01	2692	120	59	74	76	78	99	99	66	87	116	150	99	155	101	66	108	144	0	57	110	66	91	66	85	70	72	114	78	70	57	0	0	59	0
2012-01-02	2846	142	68	83	78	64	97	83	82	106	118	133	101	152	85	68	102	154	59	57	108	70	64	78	89	61	70	140	85	76	59	57	0	57	0
2012-01-03	2801	120	64	68	78	68	97	89	78	116	114	159	99	142	89	64	131	151	61	57	127	72	68	68	99	61	64	118	87	72	61	0	0	59	0
2012-01-04	2940	157	63	70	82	66	99	99	78	101	129	191	87	152	80	64	131	157	0	57	120	83	72	78	95	70	61	144	78	91	63	61	0	61	0
2012-01-05	2989	165	68	83	91	63	110	102	93	89	133	173	91	159	83	76	142	163	57	59	110	72	78	66	97	59	63	114	74	83	0	59	57	57	0
2012-01-06	2912	146	64	85	72	66	89	114	78	101	101	183	87	150	95	78	139	158	57	63	125	89	70	68	68	61	78	144	78	89	57	59	0	0	0
2012-01-07	2937	120	63	87	80	70	91	93	93	91	91	163	82	151	95	68	129	166	0	61	135	83	87	78	85	68	61	166	74	70	59	57	57	63	0
2012-01-08	2751	120	57	72	72	68	87	78	89	74	108	157	102	140	95	63	135	151	57	57	116	93	80	87	76	59	68	118	78	74	57	0	0	63	0
2012-01-09	2756	140	63	91	74	66	91	82	78	82	154	165	74	129	97	64	118	155	0	59	112	72	68	66	89	64	63	114	76	70	59	57	0	64	0
2012-01-10	2429	110	57	72	64	59	74	97	72	66	108	157	68	116	85	78	112	139	57	0	83	66	68	64	80	61	57	99	78	68	57	0	0	57	0
2012-01-11	2436	116	61	68	70	66	95	87	87	68	112	180	70	125	74	59	140	106	0	57	89	72	68	76	74	63	66	99	61	68	59	0	0	0	0
2012-01-12	2782	146	64	74	76	64	97	87	95	95	108	142	83	131	87	78	133	144	0	57	110	83	72	85	76	59	68	131	82	78	61	57	0	59	0
2012-01-13	2811	120	64	72	78	72	93	82	80	101	118	165	93	118	91	72	135	163	0	59	110	72	82	72	91	61	59	133	93	87	59	59	0	57	0
2012-01-14	2725	125	66	76	74	70	83	97	82	89	106	139	93	148	95	70	135	161	57	0	99	82	91	80	85	63	68	108	80	83	61	59	0	0	0
2012-01-15	2664	131	63	72	70	66	91	78	91	72	104	133	101	144	80	66	112	175	57	57	101	78	78	68	93	61	66	87	83	66	59	61	0	0	0
2012-01-16	2863	154	78	80	89	64	97	101	82	80	121	161	91	142	104	74	118	144	61	57	127	80	76	74	101	61	66	99	82	85	57	0	0	57	0
2012-01-17	4135	207	85	85	99	83	123	166	162	170	116	161	121	242	127	91	213	250	57	61	155	137	125	82	127	78	93	195	118	101	61	159	0	85	0
2012-01-18	2720	120	66	87	70	64	76	110	91	89	118	166	91	133	97	72	133	129	0	57	99	85	76	66	87	59	63	110	104	82	59	0	0	61	0
2012-01-19	4118	183	82	104	97	68	154	150	131	135	162	175	121	234	137	112	213	256	64	63	182	120	106	104	123	63	76	207	104	114	70	123	0	85	0
2012-01-20	2549	93	61	68	66	63	70	87	76	80	102	150	91	127	83	64	116	155	59	0	99	70	82	72	68	61	63	112	66	68	61	59	0	57	0
2012-01-21	2561	101	61	72	82	63	97	110	76	87	89	104	97	131	76	70	108	172	0	57	102	89	78	59	72	59	59	121	72	83	0	0	57	57	0
2012-01-22	3441	133	72	97	89	76	137	120	118	121	101	104	133	242	101	72	166	218	0	61	157	102	102	78	116	70	78	172	123	99	59	61	0	63	0
2012-01-23	3155	142	64	82	80	70	95	125	76	102	93	104	131	190	101	76	154	162	57	59	133	123	76	78	89	63	64	118	99	110	64	57	59	59	0
2012-01-24	2413	93	64	72	63	59	91	78	76	76	99	106	93	123	74	72	110	112	0	68	99	83	66	64	83	57	72	83	76	87	57	57	0	0	0
2012-01-25	2449	112	59	70	68	63	80	97	72	76	85	104	68	110	82	64	114	112	57	59	112	72	68	63	78	59	63	89	76	101	57	0	0	59	0
2012-01-26	2582	121	61	74	72	68	85	110	85	72	68	112	87	108	82	63	95	135	57	57	121	74	68	80	72	66	68	106	70	72	57	59	0	57	0
2012-01-27	2718	133	64	76	83	64	78	83	93	83	91	116	104	131	97	70	112	166	0	59	133	74	74	72	89	64	68	101	80	85	59	59	0	57	0
2012-01-28	2625	137	64	80	68	68	80	121	76	93	93	112	99	114	89	61	139	150	0	0	127	91	78	74	89	64	64	125	70	83	57	0	0	59	0
2012-01-29	2886	125	64	78	76	68	110	112	93	99	102	165	101	127	80	70	148	162	57	0	112	78	76	74	95	61	63	142	80	93	61	57	0	57	0
2012-01-30	2937	142	64	85	83	68	97	106	97	102	118	140	106	151	102	70	157	151	0	57	129	93	78	72	80	61	63	112	102	78	59	57	0	57	0
2012-01-31	2899	151	63	83	82	64	101	102	83	102	127	193	97	161	99	78	144	168	0	0	133	83	68	70	102	59	66	120	95	83	63	0	0	59	0
2012-02-01	3005	140	59	83	89	68	101	114	87	99	140	158	99	148	101	74	123	179	57	57	129	82	76	91	99	59	70	127	89	87	61	0	0	59	0
2012-02-02	2968	146	74	76	83	76	91	116	104	93	127	158	76	157	114	83	127	177	57	64	135	83	85	82	91	63	68	127	91	87	0	0	0	57	0
2012-02-03	3039	169	80	91	87	83	108	118	87	102	120	191	87	159	97	64	133	177	0	0	127	91	76	80	91	63	76	127	83	99	57	57	0	59	0
2012-02-04	2941	165	70	95	80	68	89	97	91	118	114	135	95	142	108	87	146	183	0	57	129	91	82	70	101	59	70	129	72	80	59	0	0	59	0
2012-02-05	2857	163	66	80	78	59	97	101	95	106	116	127	108	163	89	76	150	142	0	0	127	76	85	80	102	64	63	150	80	89	64	0	0	61	0
2012-02-06	3133	151	0	80	80	63	97	127	97	118	135	173	127	162	99	80	133	190	0	57	127	85	78	80	95	61	78	146	95	87	57	59	57	59	0
2012-02-07	3077	152	64	82	89	70	95	104	95	102	135	207	108	169	106	72	118	165	0	64	150	99	72	74	101	64	70	144	99	87	63	0	0	57	0
2012-02-08	3145	133	68	85	85	68	97	131	80	108	139	170	89	161	97	74	148	179	0	57	157	93	72	83	108	63	85	154	95	89	59	59	0	59	0
2012-02-09	3163	154	74	95	80	72	104	120	99	118	116	186	99	154	93	66	140	169	0	59	157	93	97	82	118	66	70	139	83	83	61	57	0	59	0
2012-02-10	3195	151	66	80	91	72	112	104	99	102	123	176	97	170	89	82	142	168	0	63	131	93	97	87	114	70	76	194	78	93	57	59	0	59	0
2012-02-11	3204	150	68	82	80	64	99	106	93	99	116	161	106	166	93	78	166	188	66	63	144	101	80	87	97	68	68	112	80	91	57	57	57	61	0
2012-02-12	3095	146	68	83	89	78	106	137	95	93	108	166	101	155	85	72	154	172	57	59	135	78	83	89	106	64	68	139	102	89	59	0	0	59	0
2012-02-13	3251	166	72	82	87	74	106	116	101	101	152	183	102	159	101	66	165	188	0	57	144	97	76	99	102	63	66	151	97	95	59	61	0	63	0
2012-02-14	3267	165	74	80	95	64	118	129	93	95	125	197	116	175	85	74	186	170	61	61	142	93	87	80	112	72	72	155	78	85	64	0	0	64	0
2012-02-15	3342	161	68	78	82	64	137	120	97	125	106	194	106	183	127	80	176	188	57	57	135	106	78	97	101	72	76	166	104	85	59	57	0	0	0
2012-02-16	3079	133	68	89	85	61	99	106	93	110	116	222	108	177	97	63	175	211	0	0	148	93	102	83	104	66	70	157	82	102	59	0	0	0	0
2012-02-17	3317	191	74	85	83	63	104	131	108	104	102	184	108	183	108	80	162	175	57	61	155	93	83	80	108	64	70	152	87	87	57	57	0	61	0
2012-02-18	3176	169	63	82	83	76	104	114	101	102	108	175	83	163	106	87	161	186	0	61	121	85	93	99	99	68	76	154	76	102	61	57	0	61	0
2012-02-19	3274	159	72	87	76	61	106	114	95	116	110	184	125	170	108	87	186	182	57	59	144	91	76	89	99	63	72	139	78	87	64	61	0	57	0
2012-02-20	3460	166	85	78	89	72	106	135	104	125	135	228	108	197	99	76	169	212	57	61	173	91	80	87	101	68	74	154	93	114	64	0	0	59	0
2012-02-21	3459	176	66	104	83	61	108	135	102	108	144	212	116	215	114	82	151	213	57	61	157	95	82	106	97	63	80	154	91	99	68	59	0	0	0
2012-02-22	3433	194	64	104	74	66	135	120	110	112	125	180	110	172	102	99	169	187	61	57	158	93	70	89	95	70	76	162	104	95	66	57	0	57	0
2012-02-23	3442	157	82	91	82	83	123	127	108	102	127	180	112	194	116	82	173	194	57	61	125	83	89	76	101	59	66	170	89	95	63	61	57	57	0
2012-02-24	3327	170	70	78	83	70	120	135	95	106	172	201	101	169	106	78	157	176	0	59	158	93	83	89	106	70	80	176	95	104	70	57	0	0	0
2012-02-25	3383	155	68	104	78	74	110	123	125	125	131	161	102	194	104	91	162	209	0	61	121	91	80	82	99	72	74	161	93	97	59	57	57	63	0
2012-02-26	3307	157	63	102	76	68	121	95	91	127	121	170	93	188	114	82	152	179	57	63	129	91	80	91	89	61	70	155	91	91	63	59	57	61	0
2012-02-27	3380	173	89	95	93	64	125	108	108	101	131	186	101	201	93	78	159	195	59	59	157	85	85	97	104	61	70	123	106	97	57	0	57	63	0
2012-02-28	3190	154	64	76	74	82	118	123	99	102	139	166	95	177	106	72	163	184	0	66	127	91	66	87	93	83	64	144	99	99	63	57	0	57	0
2012-02-29	3537	169	63	116	87	78	116	97	112	131	131	194	101	207	110	85	166	200	57	61	142	80	89	83	104	61	72	154	99	120	68	61	59	64	0
2012-03-01	3429	169	72	99	91	70	131	114	106	108	137	211	91	194	127	83	173	209	57	59	104	78	85	80	106	70	72	188	83	80	57	61	0	64	0
2012-03-02	3522	163	64	89	93	82	139	120	108	116	135	220	87	188	93	80	163	208	57	63	129	97	97	95	114	66	78	154	89	91	66	57	57	64	0
2012-03-03	3287	173	72	91	82	68	106	116	102	95	121	173	89	173	114	80	170	200	59	63	140	89	80	78	112	66	72	127	91	95	63	63	0	64	0
2012-03-04	3307	157	63	102	76	68	121	95	91	127	121	170	93	188	114	82	152	179	57	63	129	91	80	91	89	61	70	155	91	91	63	59	57	61	0
2012-03-05	3555	170	74	112	82	74	104	118	110	112	180	245	110	194	114	76	170	248	57	0	140	82	93	87	121	76	78	154	89	97	59	59	0	70	0
2012-03-06	3435	161	76	82	80	85	112	137	97	125	139	194	104	216	110	83	180	198	0	66	116	91	93	70	104	64	72	154	99	89	61	63	57	57	0
2012-03-07	3440	155	89	91	85	70	120	118	97	146	152	225	112	175	118	74	154	198	57	61	127	99	76	89	101	66	70	127	89	106	66	59	0	68	0
2012-03-08	3395	161	76	82	70	68	121	125	99	110	120	177	118	223	95	95	170	215	0	72	148	89	68	91	112	66	64	120	102	93	61	61	57	66	0
2012-03-09	3497	161	82	87	89	68	104	140	99	114	121	168	102	195	129	99	191	215	0	57	123	85	99	95	104	63	89	146	108	104	64	61	57	78	0
2012-03-10	4069	195	78	104	87	80	140	148	116	114	166	215	135	229	135	108	234	259	66	57	142	95	108	93	120	68	93	158	121	123	68	68	57	89	0
2012-03-11	3754	183	76	97	99	85	137	142	104	123	110	201	120	211	121	87	175	204	63	63	123	101	106	116	125	64	87	144	123	101	63	61	57	82	0
2012-03-12	3918	183	78	97	85	76	140	140	127	142	180	253	118	226	127	87	197	242	57	59	137	102	87	97	125	72	80	151	99	93	70	68	57	66	0
2012-03-13	3957	176	85	95	91	68	135	139	99	151	162	264	127	216	158	112	168	225	57	63	116	99	93	91	157	64	80	168	120	112	63	70	61	72	0
2012-03-14	3822	152	74	97	89	74	129	114	102	123	162	256	148	219	125	89	180	254	61	61	150	125	93	93	123	76	78	158	108	118	64	64	0	63	0
2012-03-15	5265	250	93	110	142	106	177	209	166	173	205	341	152	324	195	127	295	329	66	63	183	162	125	152	180	93	91	169	165	144	66	66	57	89	0
2012-03-16	5347	281	89	131	129	93	159	202	175	155	226	338	175	321	188	121	298	374	63	72	223	131	142	137	155	78	110	170	165	170	61	76	57	82	0
2012-03-17	4069	195	78	104	87	80	140	148	116	114	166	215	135	229	135	108	234	259	66	57	142	95	108	93	120	68	93	158	121	123	68	68	57	89	0
2012-03-18	3754	183	76	97	99	85	137	142	104	123	110	201	120	211	121	87	175	204	63	63	123	101	106	116	125	64	87	144	123	101	63	61	57	82	0
2012-03-19	3882	173	72	99	87	80	137	139	120	162	150	223	102	247	148	87	216	228	57	0	137	93	99	89	108	64	87	170	137	102	68	66	63	72	0
2012-03-20	3836	161	83	95	87	64	142	142	112	131	168	242	110	243	112	99	198	225	63	66	139	108	112	93	131	61	80	168	97	95	63	80	0	66	0
2012-03-21	4148	180	83	101	91	89	144	150	135	131	166	215	133	243	133	97	195	254	59	59	140	129	123	95	121	68	112	154	140	131	64	63	59	91	0
2012-03-22	4185	211	101	87	104	85	133	139	155	148	168	247	120	239	158	93	229	215	57	64	170	112	102	104	121	80	82	195	127	118	72	66	0	83	0
2012-03-23	3966	184	78	112	91	83	102	152	123	133	162	209	131	240	155	83	205	234	61	59	118	102	87	93	151	78	87	173	101	110	64	68	59	78	0
2012-03-24	3554	173	68	104	80	80	120	129	120	118	140	198	110	226	120	91	191	228	0	57	133	97	80	89	102	66	70	163	112	99	63	70	0	57	0
2012-03-25	3532	140	72	89	89	76	91	112	108	127	120	172	110	211	129	85	163	208	57	57	116	106	104	82	125	72	87	135	127	101	57	83	57	64	0
2012-03-26	4057	194	85	93	101	93	129	155	121	120	177	250	129	262	137	87	180	256	59	64	148	106	104	95	127	76	95	150	106	93	64	74	57	70	0
2012-03-27	4134	198	99	121	82	91	142	157	112	139	169	208	137	243	144	102	191	247	61	68	166	137	123	102	114	74	101	144	125	121	68	82	0	66	0
2012-03-28	3845	163	83	93	102	82	154	112	116	137	159	225	118	262	144	97	180	220	0	63	150	97	85	101	144	70	97	125	120	97	61	63	59	66	0
2012-03-29	4185	211	101	87	104	85	133	139	155	148	168	247	120	239	158	93	229	215	57	64	170	112	102	104	121	80	82	195	127	118	72	66	0	83	0
2012-03-30	3493	182	68	93	78	63	123	129	118	110	137	218	106	222	123	76	150	215	61	59	116	99	83	76	120	74	80	152	121	102	57	0	0	82	0
2012-03-31	3611	157	64	95	74	78	154	139	102	110	152	198	95	223	137	83	173	170	63	61	146	114	97	91	93	87	93	151	110	104	64	70	0	63	0
2012-04-01	3479	176	76	78	76	70	120	116	121	112	120	207	97	205	123	80	158	191	0	70	148	83	87	87	125	72	85	152	101	91	59	64	59	70	0
2012-04-02	3692	172	72	95	91	82	112	146	112	114	121	190	102	219	129	85	169	218	57	59	133	95	112	93	112	66	97	172	99	97	68	72	57	74	0
2012-04-03	3504	148	66	95	76	70	112	125	116	114	116	168	110	240	110	87	179	223	59	59	139	102	85	85	125	63	91	133	118	102	57	61	0	70	0
2012-04-04	3575	140	70	97	95	74	123	116	118	104	131	191	110	257	106	85	180	195	64	64	151	99	101	104	118	59	82	163	95	93	70	63	0	57	0
2012-04-05	3924	184	87	104	104	64	152	137	112	129	168	259	110	256	125	99	201	247	57	61	144	87	89	97	121	63	85	161	106	112	70	61	0	72	0
2012-04-06	3694	180	80	97	76	74	135	121	125	142	177	211	114	205	146	83	179	193	57	63	127	104	101	89	118	80	80	139	106	95	68	59	0	70	0
2012-04-07	3396	150	66	95	104	70	116	118	102	114	110	204	101	195	140	87	187	201	0	0	110	101	101	82	99	64	85	150	99	101	64	59	57	64	0
2012-04-08	3574	135	76	97	78	76	108	121	121	120	161	188	114	243	102	85	170	188	59	63	123	89	85	104	104	68	87	175	85	104	66	63	59	57	0
2012-04-09	3680	188	83	99	74	82	116	121	101	121	152	208	112	236	133	83	215	188	0	59	116	91	93	102	121	68	74	163	121	102	70	59	59	70	0
2012-04-10	3702	182	80	89	91	76	127	108	110	108	146	236	114	225	137	89	176	195	0	64	114	101	89	106	152	64	82	161	110	110	66	63	59	72	0
2012-04-11	3656	187	76	93	97	82	142	123	101	127	150	223	102	197	118	89	191	202	0	66	140	99	85	95	133	87	74	157	127	112	61	57	0	63	0
2012-04-12	3889	177	72	101	89	82	131	125	118	157	144	228	121	231	150	89	201	226	59	59	129	97	87	95	123	63	95	182	112	95	63	66	59	63	0
2012-04-13	3520	144	83	95	82	72	139	114	110	108	120	218	104	231	137	83	168	200	0	61	120	104	91	95	120	63	80	161	125	106	57	66	0	63	0
2012-04-14	3495	172	76	83	82	76	106	123	112	118	118	194	116	202	89	91	154	236	61	59	129	89	91	80	106	76	76	150	97	95	61	57	57	63	0
2012-04-15	3488	146	82	78	87	80	116	104	135	152	116	180	102	194	125	91	182	212	57	59	106	91	76	99	108	72	82	163	104	112	61	57	0	59	0
2012-04-16	3653	159	82	87	93	64	112	112	135	120	121	273	116	219	129	102	172	207	0	64	123	87	95	82	120	76	80	175	95	112	59	59	59	64	0
2012-04-17	3738	182	68	108	91	82	123	116	125	123	162	234	97	219	135	97	191	191	57	61	108	101	95	80	125	70	91	146	118	102	61	57	61	61	0
2012-04-18	3659	183	82	108	97	83	116	121	131	133	116	219	101	212	131	89	177	201	0	61	135	97	104	87	125	74	80	186	118	93	66	63	0	70	0
2012-04-19	3709	157	66	112	85	87	114	112	116	118	151	229	106	216	118	76	180	211	63	66	144	87	108	89	108	87	83	159	106	114	59	59	57	66	0
2012-04-20	3689	148	99	110	110	83	137	120	129	114	135	212	95	215	139	68	204	183	57	63	110	91	74	97	131	78	89	168	129	110	64	66	0	61	0
2012-04-21	3403	139	85	93	95	82	137	125	131	120	114	195	121	205	118	85	168	234	0	0	135	87	78	66	91	61	74	131	95	87	72	61	57	61	0
2012-04-22	3360	142	89	95	85	68	121	112	131	116	106	194	101	212	102	80	150	205	57	0	120	85	95	78	110	74	82	173	101	97	61	59	0	59	0
2012-04-23	3826	179	74	93	112	85	125	123	161	139	152	212	108	228	127	87	188	218	57	59	116	87	74	85	106	70	95	182	125	104	72	61	59	63	0
2012-04-24	3720	190	74	76	83	74	112	148	116	121	144	245	118	250	125	93	183	229	57	63	142	95	91	89	116	70	82	162	99	91	59	64	0	59	0
2012-04-25	3778	182	82	104	78	78	139	135	150	123	157	180	104	223	158	101	191	234	63	59	112	82	82	72	99	72	97	166	127	89	66	57	57	59	0
2012-04-26	3706	157	82	108	95	80	125	110	106	123	127	236	123	205	127	95	184	215	59	57	139	91	89	80	99	76	83	183	95	112	72	57	57	59	0
2012-04-27	4493	200	93	110	118	104	140	165	158	159	139	259	148	302	137	87	248	305	0	63	194	139	106	97	158	64	99	200	139	116	66	57	59	64	0
2012-04-28	4581	257	89	112	120	102	151	142	152	163	140	247	135	327	166	104	237	315	0	74	205	118	140	95	179	80	120	211	139	137	63	61	0	0	0
2012-04-29	4164	165	89	102	87	80	146	144	157	154	131	200	131	267	137	74	195	282	61	61	166	118	120	121	157	76	83	175	123	125	66	57	57	57	0
2012-04-30	3876	170	83	120	87	72	137	159	125	155	104	193	127	233	116	85	187	267	57	61	184	104	118	108	112	64	82	186	114	148	61	0	0	57	0
2012-05-01	4020	212	95	104	93	78	146	162	131	131	139	195	114	284	123	82	188	240	57	61	195	125	133	108	135	66	78	168	102	150	68	0	57	0	0
2012-05-02	5237	264	93	139	110	123	168	208	182	200	144	265	154	346	179	106	251	330	59	70	253	163	157	112	166	97	99	285	176	161	63	0	57	57	0
2012-05-03	5290	264	99	129	104	123	169	201	194	222	161	248	162	343	176	87	321	327	57	57	248	158	135	123	183	99	104	287	182	135	74	57	61	0	0
2012-05-04	3053	146	64	78	76	74	101	114	112	91	120	220	68	161	114	70	157	161	57	59	101	72	87	85	91	76	76	137	93	78	57	57	0	0	0
2012-05-05	2987	144	76	80	70	68	99	85	97	87	104	172	93	175	99	72	162	201	57	57	104	68	76	68	104	74	66	118	89	104	59	59	0	0	0
2012-05-06	3039	135	76	80	78	74	104	91	118	125	127	150	93	179	110	68	144	148	57	59	112	82	72	70	116	66	72	120	68	74	57	57	0	57	0
2012-05-07	2883	133	76	76	78	61	99	114	97	104	142	233	89	186	112	70	161	148	0	0	104	87	85	91	95	0	74	123	89	99	57	0	0	0	0
2012-05-08	3636	162	70	97	104	68	116	137	108	116	162	253	87	190	129	83	158	195	57	66	123	112	95	83	120	68	93	152	118	80	63	57	57	57	0
2012-05-09	3201	146	59	89	76	76	110	101	89	99	142	240	97	175	110	76	172	186	0	59	102	78	72	87	104	59	74	101	93	93	63	59	57	57	0
2012-05-10	3152	139	64	83	83	68	110	112	99	123	123	229	89	165	118	76	162	169	0	64	104	91	74	72	87	68	80	116	91	118	59	0	57	59	0
2012-05-11	3084	118	66	72	64	66	114	114	108	101	108	237	82	180	89	70	162	162	0	61	99	82	63	76	114	66	76	118	93	87	63	57	57	59	0
2012-05-12	2860	133	59	72	83	70	95	99	89	101	108	170	85	166	106	76	133	148	0	0	104	68	78	78	93	64	74	104	85	85	57	59	57	61	0
2012-05-13	2728	125	78	78	74	64	104	87	89	87	120	154	89	169	95	78	142	177	0	0	101	85	72	72	89	68	64	89	82	76	61	0	0	59	0
2012-05-14	3064	121	72	72	78	66	93	99	99	101	139	201	95	158	112	80	144	166	0	61	125	87	89	80	95	63	66	106	82	78	59	59	57	61	0
2012-05-15	3016	140	78	80	74	64	104	87	125	91	127	184	87	180	85	66	161	142	57	59	106	87	80	68	118	61	64	101	89	72	59	0	57	63	0
2012-05-16	2953	137	64	68	72	82	114	87	97	102	139	208	82	177	101	64	142	162	57	59	104	70	82	72	97	59	83	93	80	83	59	0	0	57	0
2012-05-17	2918	125	64	70	72	66	102	106	106	95	110	168	66	176	118	68	155	144	0	63	101	97	68	68	114	66	83	101	93	76	59	59	0	59	0
2012-05-18	2916	129	70	66	68	64	114	93	104	91	131	169	89	173	97	74	148	142	57	59	97	82	76	85	95	63	76	108	97	76	66	0	0	57	0
2012-05-19	2993	114	64	99	74	89	99	93	108	101	118	137	82	157	89	74	144	163	57	57	99	76	66	63	104	66	68	101	108	82	66	57	59	59	0
2012-05-20	2762	116	72	78	63	72	89	91	82	108	104	137	89	163	95	72	135	158	0	59	97	78	72	66	83	64	66	102	82	83	70	57	59	0	0
2012-05-21	3027	146	64	76	78	59	108	82	97	89	139	163	89	166	97	70	159	162	0	57	102	97	82	74	106	66	64	110	102	89	59	59	57	59	0
2012-05-22	3124	154	70	97	72	63	112	116	112	114	114	173	80	140	116	66	151	161	57	57	116	72	89	74	102	68	80	120	114	83	63	57	0	61	0
2012-05-23	2821	137	68	70	76	66	110	97	101	85	125	183	78	159	99	66	133	173	0	59	83	80	78	61	97	57	83	112	95	68	63	0	0	59	0
2012-05-24	3110	131	68	83	72	78	110	99	129	106	131	177	101	152	99	78	148	155	57	57	101	83	93	76	104	59	76	116	104	85	66	59	0	57	0
2012-05-25	2951	123	59	74	72	72	97	110	120	83	112	159	80	159	106	68	144	135	0	59	101	78	68	74	106	72	68	129	97	87	57	64	57	61	0
2012-05-26	2959	116	64	87	76	72	87	106	137	99	110	133	102	162	110	70	137	166	57	0	104	72	93	85	97	70	74	121	87	85	59	64	0	57	0
2012-05-27	3030	120	70	68	74	64	85	108	114	108	112	150	95	184	99	76	121	163	57	57	97	72	97	66	104	59	64	108	74	150	59	87	0	68	0
2012-05-28	3358	154	63	82	63	80	104	104	97	93	139	169	93	191	104	68	172	152	57	63	102	87	104	74	114	63	83	154	102	152	70	76	61	68	0
2012-05-29	3162	114	66	76	80	64	101	110	148	114	108	177	87	182	108	68	148	175	0	59	101	101	78	87	87	68	74	131	78	106	63	70	59	74	0
2012-05-30	3286	139	64	95	74	74	99	123	97	104	127	193	76	188	110	72	159	187	0	57	91	76	104	89	112	66	83	112	89	163	63	76	61	63	0
2012-05-31	3122	127	70	80	83	76	95	102	101	93	139	182	89	180	104	80	152	151	0	0	95	82	82	78	102	64	70	93	110	170	61	82	57	72	0
2012-06-01	3213	144	63	82	82	66	104	106	106	114	135	172	89	169	108	76	150	162	0	59	95	80	83	101	85	61	74	123	101	165	64	74	57	63	0
2012-06-02	3431	137	64	74	64	78	108	112	104	82	116	135	129	161	106	68	151	144	0	57	108	72	193	78	82	63	68	104	83	440	59	66	57	68	0
2012-06-03	3404	112	68	78	74	72	106	106	93	106	102	158	110	155	99	68	142	150	57	57	106	85	191	78	89	61	80	125	82	391	59	78	0	66	0
2012-06-04	3436	125	61	83	85	72	108	112	99	110	123	194	95	183	123	74	158	151	59	63	93	72	116	91	99	63	74	118	95	281	63	70	57	66	0
2012-06-05	3607	173	68	99	82	80	108	99	112	95	142	169	120	193	121	76	168	186	57	61	102	99	154	87	112	74	66	123	93	288	59	78	0	63	0
2012-06-06	3670	155	89	83	72	72	99	131	121	87	127	165	120	173	133	80	170	163	59	57	108	89	170	83	93	66	70	166	101	323	64	63	57	61	0
2012-06-07	3558	155	68	83	76	64	123	114	114	91	116	183	108	170	106	78	155	157	57	61	104	80	165	87	106	64	72	140	83	310	70	76	59	63	0
2012-06-08	3509	131	83	83	80	80	120	102	116	120	123	169	110	146	112	72	166	179	0	0	104	85	201	78	97	70	76	121	87	298	64	61	57	61	57
2012-06-09	3130	125	80	95	74	61	104	93	91	83	108	123	102	131	102	66	121	146	57	61	97	85	139	64	110	61	70	120	87	290	61	66	0	57	0
2012-06-10	3146	110	68	68	78	68	114	104	83	72	102	170	97	152	114	66	146	159	59	57	91	82	144	66	95	59	66	104	76	285	59	66	0	66	0
2012-06-11	3521	180	76	95	80	74	137	121	112	99	155	188	102	190	127	64	165	168	0	59	127	102	144	70	93	70	72	154	89	220	64	63	0	61	0
2012-06-12	3440	170	76	82	70	74	127	108	114	91	148	168	112	183	108	70	170	159	0	59	114	82	144	83	99	68	72	140	116	253	59	64	0	57	0
2012-06-13	3315	176	76	82	70	80	112	108	99	116	135	245	95	170	121	76	140	129	0	0	116	70	112	80	93	74	59	125	112	197	57	72	57	61	0
2012-06-14	3552	158	78	78	78	74	101	97	114	93	129	388	95	188	104	72	155	179	0	57	99	104	83	83	101	66	76	127	112	186	61	87	57	72	0
2012-06-15	3405	159	66	85	85	64	108	110	120	118	123	222	95	200	121	74	187	163	0	59	102	82	99	87	93	64	66	133	95	166	64	72	57	66	0
2012-06-16	3179	129	64	85	59	59	99	95	89	101	104	236	87	148	114	64	118	159	59	57	101	76	110	72	91	57	63	137	83	183	61	82	0	78	59
2012-06-17	3286	150	59	89	76	66	127	95	93	91	95	212	78	169	114	78	148	169	0	61	108	83	110	80	91	63	78	125	85	216	57	89	57	74	0
2012-06-18	3130	169	64	83	83	63	99	106	102	101	142	197	91	186	127	61	163	168	0	0	127	99	99	78	112	64	68	131	104	186	57	0	0	0	0
2012-06-19	3377	144	66	76	91	66	135	120	82	97	129	176	87	168	127	68	163	162	57	59	129	72	99	82	89	63	72	116	99	225	59	70	57	72	0
2012-06-20	3228	150	72	95	72	74	129	108	114	76	112	194	112	170	102	72	168	137	0	59	99	83	102	85	114	57	68	118	82	218	64	0	0	57	65
2012-06-21	3320	148	74	82	66	68	108	120	120	104	110	165	91	176	123	74	163	165	57	66	102	95	97	102	93	74	68	121	97	207	66	0	59	59	0
2012-06-22	3161	104	68	72	68	70	104	89	104	85	120	129	99	148	104	63	137	163	57	57	108	82	131	68	93	61	63	102	87	260	64	80	57	64	0
2012-06-23	3556	144	59	87	83	82	129	101	131	97	129	155	102	195	137	74	180	170	0	59	114	95	120	91	116	70	78	123	104	259	61	80	59	72	0
2012-06-24	3313	133	74	104	70	72	99	104	123	112	101	166	108	172	123	70	180	184	0	61	85	78	110	95	93	64	72	110	106	226	64	78	0	76	0
2012-06-25	3558	173	82	102	82	63	127	108	137	99	127	188	99	187	150	74	176	168	59	0	106	87	104	78	95	66	68	140	99	219	63	57	57	61	57
2012-06-26	3178	137	74	70	83	66	104	112	114	116	110	201	114	165	106	80	152	150	0	57	120	85	106	83	121	63	70	118	104	177	63	57	0	0	0
2012-06-27	3718	142	64	118	89	83	129	137	148	106	129	213	102	177	125	66	190	173	0	64	112	80	123	91	102	66	78	144	118	243	63	110	57	76	0
2012-06-28	3687	135	76	99	78	74	154	110	121	125	131	194	102	197	129	82	175	154	61	61	106	80	93	91	104	72	68	127	101	239	66	87	64	74	57
2012-06-29	3653	155	78	87	76	68	104	123	104	106	152	208	87	186	106	76	165	173	57	64	131	74	146	78	106	61	82	104	99	299	63	104	57	74	0
2012-06-30	3720	148	76	99	85	64	127	116	131	108	121	137	102	195	123	78	186	168	0	64	129	104	163	74	120	70	80	133	120	270	72	104	64	89	0
2012-07-01	3401	133	66	78	70	72	114	118	142	118	108	157	106	207	99	68	183	179	0	63	112	83	110	85	87	64	68	127	106	237	63	93	0	85	0
2012-07-02	3612	155	70	97	78	68	106	114	127	125	139	212	102	229	108	61	166	197	0	59	116	89	154	93	93	59	66	118	110	242	59	120	0	80	0
2012-07-03	3765	163	74	102	82	70	120	108	135	116	159	202	97	186	140	80	180	180	0	59	125	74	125	87	85	64	91	142	99	321	63	97	0	82	57
2012-07-04	3562	162	78	83	97	80	112	101	133	112	137	257	87	179	121	70	150	187	59	57	120	89	112	93	106	57	66	148	95	175	64	59	57	59	0
2012-07-05	3306	142	72	89	80	72	102	102	129	89	140	211	95	168	97	74	158	176	59	57	118	89	82	76	89	66	63	144	87	144	63	57	57	59	0
2012-07-06	3116	135	68	87	72	70	101	104	104	89	104	200	91	161	102	78	121	155	61	57	95	93	123	82	91	63	76	127	89	131	66	57	0	63	0
2012-07-07	3195	151	64	83	66	61	99	106	137	104	97	182	99	137	112	68	123	159	0	59	102	99	108	89	101	57	74	152	97	225	68	0	0	59	57
2012-07-08	3110	142	74	91	64	63	106	104	137	78	112	216	82	150	116	80	133	180	0	59	112	83	123	89	93	76	66	110	104	208	0	0	0	59	0
2012-07-09	3429	170	82	78	72	89	95	123	114	104	110	233	89	148	102	78	163	173	57	0	129	104	139	82	83	70	82	155	95	226	66	57	0	61	0
2012-07-10	3439	159	72	93	83	70	93	133	125	95	114	212	93	144	110	78	140	159	59	59	133	106	131	87	91	70	83	165	106	201	61	0	57	57	0
2012-07-11	3200	135	68	80	87	68	114	104	116	106	120	215	104	157	116	78	169	162	0	57	110	95	82	83	85	63	66	129	87	159	64	0	57	64	0
2012-07-12	3331	144	63	85	72	85	99	93	131	91	114	226	72	158	97	66	158	173	57	57	106	97	127	89	83	70	72	123	85	193	68	63	0	57	57
2012-07-13	3644	177	72	91	74	97	101	118	129	99	129	321	104	191	118	72	165	168	59	57	161	85	102	83	95	74	64	140	87	202	61	76	0	72	0
2012-07-14	3366	155	68	101	68	68	83	101	116	102	102	323	82	175	114	63	165	155	57	66	137	85	97	78	89	68	68	139	89	165	66	0	57	64	0
2012-07-15	3338	150	78	83	85	74	91	112	127	106	108	281	80	137	123	83	154	177	0	61	127	93	101	89	95	72	74	118	101	172	66	0	59	61	0
2012-07-16	3849	166	89	93	76	78	108	131	120	101	155	425	102	200	118	76	184	172	57	57	129	99	101	97	118	74	78	162	106	198	59	57	0	63	0
2012-07-17	3630	177	80	89	70	72	102	102	110	87	125	329	91	176	114	76	155	158	57	63	104	93	102	108	101	78	70	123	102	218	63	57	57	64	57
2012-07-18	3199	133	82	70	66	72	89	89	95	82	131	406	68	151	120	80	139	152	61	59	120	80	91	82	91	61	78	123	76	186	0	0	0	66	0
2012-07-19	3378	133	74	87	74	68	108	118	104	82	118	347	74	154	110	64	139	152	0	57	116	85	106	91	93	61	76	150	97	202	61	57	0	63	57
2012-07-20	3305	150	76	87	80	74	70	112	116	87	114	346	76	161	123	74	127	148	0	59	93	91	114	93	95	66	66	135	93	250	63	0	0	66	0
2012-07-21	3056	148	63	78	74	72	87	95	118	78	104	318	82	112	106	72	135	155	59	57	123	89	108	82	80	0	82	112	83	225	59	0	0	0	0
2012-07-22	3344	142	66	89	87	72	101	101	102	87	110	295	76	155	114	74	142	166	57	57	114	80	87	89	93	68	76	114	83	208	64	59	59	57	0
2012-07-23	3449	166	76	95	87	68	110	110	91	95	127	293	78	162	99	74	158	152	57	57	118	74	108	85	93	70	82	123	99	193	66	63	57	63	0
2012-07-24	3301	131	74	78	70	72	102	99	97	83	135	340	64	177	102	61	155	159	57	57	106	78	104	95	83	70	70	114	83	195	61	0	59	70	0
2012-07-25	3761	179	70	99	68	83	104	108	137	95	150	349	102	175	108	72	168	183	59	64	139	89	144	99	93	63	68	151	118	239	64	57	0	64	0
2012-07-26	3731	163	70	83	80	74	108	121	140	80	114	343	80	169	118	70	155	150	57	0	146	85	146	101	106	59	66	152	89	355	61	61	61	68	0
2012-07-27	3448	146	74	74	76	83	102	118	97	85	108	329	70	157	120	66	135	168	59	64	140	99	118	97	74	64	72	120	85	330	57	0	0	61	0
2012-07-28	3160	121	72	74	83	70	78	95	95	91	99	276	82	116	95	66	120	114	0	0	135	80	127	97	78	64	70	112	83	273	57	59	57	64	57
2012-07-29	3203	118	72	76	76	70	82	93	82	106	99	270	70	116	129	68	110	129	59	59	146	76	121	80	82	63	70	137	74	234	57	59	61	59	0
2012-07-30	3431	154	72	66	74	78	89	97	82	95	142	333	83	123	97	70	161	123	0	63	139	80	157	95	82	63	63	125	72	369	59	61	0	64	0
2012-07-31	3551	159	70	91	74	82	99	125	120	95	110	349	74	188	93	91	165	170	59	57	168	80	85	97	118	61	80	144	101	95	63	57	59	72	0
2012-08-01	3293	193	74	82	85	76	95	106	129	85	114	309	82	184	104	82	150	151	0	57	165	102	99	102	97	63	80	118	108	80	57	0	0	64	0
2012-08-02	3084	131	72	76	66	68	110	108	83	97	85	338	72	161	101	74	125	139	0	63	148	87	83	78	95	72	68	116	102	89	61	0	57	59	0
2012-08-03	3186	137	72	87	83	74	80	121	104	99	97	312	72	170	91	61	142	140	57	59	148	74	63	99	95	66	70	112	72	95	59	57	57	61	0
2012-08-04	2857	157	59	83	66	70	78	118	82	83	82	293	82	139	85	72	123	127	0	63	127	74	72	87	85	61	68	127	78	91	57	0	0	68	0
2012-08-05	2904	106	70	66	61	76	95	97	91	85	85	240	80	120	95	74	123	133	0	59	140	80	72	87	91	61	64	123	78	101	59	63	63	66	0
2012-08-06	3145	161	72	76	76	68	76	93	89	85	121	313	101	158	102	64	148	154	0	59	158	76	76	87	101	64	68	131	87	102	57	59	0	63	0
2012-08-07	3110	144	59	76	72	70	106	91	93	85	112	343	80	140	101	74	131	152	59	59	146	89	61	97	85	63	70	106	95	76	59	0	57	59	0
2012-08-08	3048	162	63	83	64	70	85	102	85	89	102	310	80	161	110	68	140	155	59	0	118	80	70	74	82	61	64	137	93	101	57	57	0	66	0
2012-08-09	2873	135	63	70	64	66	101	97	83	82	116	323	74	135	99	64	135	144	0	57	139	74	61	89	83	68	66	108	74	78	59	0	0	66	0
2012-08-10	3068	139	78	80	68	64	97	121	83	76	159	315	61	144	95	68	131	154	57	63	127	97	72	82	91	70	59	112	89	91	61	0	0	64	0
2012-08-11	2643	131	68	64	70	61	80	101	87	78	99	254	97	116	97	59	101	131	0	66	101	76	80	91	74	64	63	108	82	87	0	0	57	0	0
2012-08-12	2698	137	63	74	72	66	93	91	80	83	114	215	66	131	85	68	114	104	57	61	104	72	70	74	91	64	74	87	63	101	61	0	0	63	0
2012-08-13	2937	165	66	68	74	64	91	114	76	87	108	276	57	154	108	66	137	139	0	59	121	78	63	66	80	63	70	139	93	70	64	0	57	64	0
2012-08-14	3018	159	64	80	64	76	99	106	89	85	116	315	66	150	95	82	146	155	0	59	114	72	87	80	87	64	68	93	76	91	59	57	0	64	0
2012-08-15	2889	144	70	76	68	82	74	114	89	76	129	285	74	123	112	63	123	121	0	61	140	72	85	89	83	70	68	120	76	82	57	0	0	63	0
2012-08-16	3021	142	66	66	82	72	101	106	91	91	104	295	72	146	108	66	106	152	0	61	142	85	72	97	93	64	63	144	70	80	59	0	57	68	0
2012-08-17	2984	158	68	78	66	72	83	89	85	89	140	264	74	144	110	72	116	142	57	0	139	76	80	85	83	61	68	120	95	85	61	61	0	63	0
2012-08-18	2772	123	61	66	68	76	80	93	82	102	110	228	63	144	101	78	123	140	0	57	146	89	74	91	89	63	72	112	80	91	0	0	0	70	0
2012-08-19	3033	131	74	76	72	66	70	91	95	89	93	231	66	155	110	68	121	133	68	59	116	91	70	78	83	66	78	108	80	91	59	57	61	70	57
2012-08-20	3014	144	59	74	82	76	83	118	101	95	133	228	66	177	127	66	152	146	59	0	114	76	78	97	89	66	64	125	80	104	0	57	0	78	0
2012-08-21	2983	172	72	70	72	80	82	97	97	70	120	265	76	139	127	64	163	133	57	0	114	97	82	80	89	63	83	133	74	89	57	0	0	66	0
2012-08-22	2932	154	72	70	68	74	74	102	102	78	106	287	72	139	85	70	135	158	0	63	120	76	83	83	76	72	68	127	89	102	0	0	0	70	57
2012-08-23	3040	112	76	76	68	68	91	116	91	72	108	281	70	154	87	59	110	150	57	57	120	74	87	72	106	64	66	120	82	110	61	0	57	61	57
2012-08-24	2938	139	66	76	72	72	78	106	97	91	101	264	68	139	101	68	144	135	61	63	131	70	78	80	80	70	70	110	83	102	0	0	0	66	57
2012-08-25	3084	142	66	76	72	89	82	104	82	80	93	253	68	133	104	64	152	146	0	61	151	87	87	74	91	66	85	95	80	110	59	57	57	61	57
2012-08-26	3032	129	63	80	61	70	83	104	97	78	97	248	66	146	118	74	114	157	0	64	133	83	80	85	89	74	70	133	82	116	61	57	57	63	0
2012-08-27	3187	177	68	68	83	106	93	95	78	95	104	295	83	157	121	76	123	158	66	57	146	104	83	99	102	64	66	116	78	101	68	0	0	57	0
2012-08-28	3115	150	64	74	68	125	82	110	89	87	91	270	68	163	95	59	133	142	57	61	158	78	72	89	108	64	66	131	74	106	61	0	57	63	0
2012-08-29	3257	139	82	76	64	101	78	110	95	89	125	284	76	173	112	70	150	165	0	59	114	83	87	95	125	63	76	140	91	99	57	57	61	61	0
2012-08-30	3266	159	74	70	76	99	89	99	95	106	123	290	74	151	108	66	125	161	57	61	140	89	76	85	112	72	74	140	110	110	61	0	0	57	57
2012-08-31	3192	157	66	87	72	89	97	118	104	78	87	299	83	152	104	80	131	173	59	63	131	123	82	106	99	72	72	151	99	97	61	0	0	0	0
2012-09-01	2962	154	80	74	61	108	82	99	93	99	108	257	63	118	87	76	108	165	0	57	142	89	76	76	95	68	68	140	93	104	63	0	0	59	0
2012-09-02	3028	139	66	80	61	97	87	120	104	85	87	298	72	129	125	80	139	159	0	63	125	83	72	91	76	63	74	101	91	87	57	0	0	57	60
2012-09-03	3176	159	72	76	66	78	93	131	106	93	106	291	72	148	106	63	139	152	57	61	104	83	78	104	112	66	66	137	97	85	57	0	59	59	0
2012-09-04	3358	144	83	80	74	82	87	114	97	80	108	301	68	139	114	61	163	166	57	61	121	87	89	89	95	70	76	163	93	104	64	0	57	57	114
2012-09-05	3184	152	78	70	72	85	93	106	95	91	101	268	99	133	112	80	161	195	57	63	114	76	82	76	116	66	78	144	89	116	59	0	0	0	57
2012-09-06	3171	158	72	76	72	85	72	116	93	95	106	276	99	157	101	59	165	157	57	59	139	87	95	72	87	66	85	168	97	78	63	0	0	59	0
2012-09-07	3059	127	76	74	70	82	104	118	95	93	129	253	87	151	97	63	154	163	0	61	108	97	93	80	112	66	70	144	85	85	59	0	0	63	0
2012-09-08	3010	139	76	70	66	74	102	108	95	97	123	211	82	139	112	76	157	172	0	66	116	80	89	74	106	63	72	140	97	85	66	57	0	0	0
2012-09-09	3193	151	97	82	70	72	99	108	74	118	112	228	78	144	118	74	129	163	57	61	116	87	82	80	89	64	74	150	97	89	59	57	0	57	57
2012-09-10	3431	172	83	83	66	83	121	116	93	97	114	291	112	162	140	80	139	179	57	59	114	97	74	78	120	66	76	166	102	110	59	0	0	63	59
2012-09-11	3128	150	57	83	70	64	87	118	101	76	135	293	87	139	114	63	151	150	57	78	102	80	85	99	85	61	72	165	91	97	61	0	0	0	57
2012-09-12	2971	157	78	68	70	83	89	89	106	83	146	253	80	148	83	80	142	129	0	59	120	74	70	85	93	59	72	89	102	93	57	57	0	57	0
2012-09-13	3057	146	68	74	70	76	101	106	104	72	116	291	78	148	97	64	125	123	0	57	133	102	74	82	78	64	72	133	91	82	59	57	0	57	57
2012-09-14	3087	144	72	89	68	80	76	120	97	95	110	250	74	127	91	85	165	163	0	57	101	102	82	85	99	76	68	142	101	93	59	57	0	59	0
2012-09-15	2948	142	82	76	82	68	108	93	97	82	112	211	91	139	93	64	131	133	63	59	108	85	87	85	89	68	64	146	85	91	57	0	0	57	0
2012-09-16	3032	148	82	76	78	70	83	106	104	82	118	226	95	139	106	64	152	183	0	61	125	82	74	89	112	63	68	121	101	104	61	0	0	59	0
2012-09-17	2866	148	57	66	70	66	104	112	87	82	131	250	78	114	99	68	169	157	0	63	120	64	72	82	83	59	70	104	91	80	63	0	0	57	0
2012-09-18	2863	125	70	76	83	64	91	108	74	89	127	239	102	140	97	59	150	168	0	57	123	63	66	74	80	63	63	125	91	76	59	0	0	61	0
2012-09-19	3057	152	68	82	78	59	89	118	78	80	140	288	87	151	95	64	142	157	0	64	133	64	80	102	91	66	63	110	89	85	64	0	0	57	61
2012-09-20	3225	139	72	87	68	63	102	101	87	78	165	274	139	166	99	63	157	172	0	66	118	87	63	95	87	66	66	131	93	83	61	0	57	63	57
2012-09-21	2979	127	61	78	74	63	80	101	85	93	114	245	99	148	129	61	150	162	0	59	108	76	68	87	83	68	63	146	95	85	57	57	0	57	0
2012-09-22	2742	123	64	70	76	66	93	95	87	101	129	237	118	148	118	64	152	148	57	0	108	66	68	82	78	0	64	127	80	66	0	0	0	57	0
2012-09-23	3242	150	72	91	80	66	80	87	112	99	140	229	133	180	120	76	170	179	57	63	139	78	82	83	99	57	72	142	108	78	57	0	0	63	0
2012-09-24	3692	158	91	95	83	74	106	95	97	108	157	338	139	202	150	74	191	216	57	57	104	99	82	85	102	74	68	152	102	106	57	0	57	59	57
2012-09-25	2998	139	76	76	74	70	74	95	87	83	142	276	80	162	85	85	183	166	0	59	114	91	76	70	83	61	70	121	102	82	59	0	0	57	0
2012-09-26	3082	159	70	82	80	63	102	101	102	110	125	259	89	133	116	70	168	168	0	59	108	87	74	68	97	70	61	155	104	82	61	0	0	59	0
2012-09-27	2995	159	70	83	82	76	91	91	85	68	137	293	104	152	120	74	151	191	0	64	120	82	76	82	89	66	72	133	93	91	0	0	0	0	0
2012-09-28	2871	142	64	74	57	64	89	85	91	93	106	271	76	131	108	63	175	137	0	64	127	85	72	80	80	63	72	112	87	83	59	0	0	61	0
2012-09-29	2979	127	68	64	70	76	99	101	80	93	125	229	78	142	112	72	142	148	57	57	99	85	80	80	76	61	66	114	80	70	57	57	57	57	0
2012-09-30	2695	106	59	74	66	70	83	99	82	80	99	242	99	123	114	63	108	135	0	0	129	76	76	76	87	59	70	135	87	82	59	0	0	57	0
2012-10-01	2673	106	76	70	66	68	85	80	93	87	116	219	80	114	85	66	146	155	0	0	108	78	66	83	80	57	78	123	89	78	64	0	0	57	0
2012-10-02	2911	152	95	72	72	78	87	101	101	83	101	253	93	154	112	70	140	170	0	61	127	76	78	82	80	63	61	129	95	64	61	0	0	0	0
2012-10-03	2948	144	66	82	70	63	106	110	89	80	108	250	91	139	120	64	168	168	0	57	121	82	82	83	78	76	66	155	82	91	57	0	0	0	0
2012-10-04	2908	125	63	76	76	68	104	89	68	78	104	239	85	150	104	63	144	179	0	59	114	97	87	85	91	63	76	129	82	83	63	0	0	64	0
2012-10-05	3010	151	64	83	72	64	87	97	85	83	129	250	72	150	82	74	142	177	57	59	121	80	80	80	78	59	66	152	99	97	63	0	57	0	0
2012-10-06	3038	139	74	83	80	61	85	89	99	85	108	281	68	155	97	66	162	188	57	57	121	74	74	99	85	59	70	135	89	82	59	0	0	0	57
2012-10-07	2844	127	68	87	70	61	93	108	97	93	108	243	83	129	106	72	133	127	0	59	137	68	76	85	87	64	66	118	80	83	59	57	0	0	0
2012-10-08	3213	148	72	74	82	68	89	97	104	102	148	290	76	148	106	76	172	191	57	59	121	99	74	80	82	70	74	137	97	87	63	0	0	70	0
2012-10-09	3255	154	80	68	78	72	95	116	116	83	151	298	80	175	112	70	183	182	0	0	140	99	80	87	89	68	70	140	106	83	57	0	59	64	0
2012-10-10	3310	151	64	85	78	76	106	125	99	112	146	271	68	161	120	66	175	182	59	57	151	87	76	72	85	63	80	154	120	99	63	0	0	59	0
2012-10-11	3084	144	87	83	72	57	85	89	104	87	144	279	72	135	110	70	159	177	0	59	135	99	87	82	91	72	64	151	85	78	63	0	0	64	0
2012-10-12	3290	137	74	82	78	57	127	114	110	93	121	242	72	170	123	80	158	163	57	64	139	80	74	82	95	63	63	158	97	78	57	57	0	64	61
2012-10-13	2942	135	66	76	78	66	101	95	87	97	106	219	72	151	118	61	154	186	57	0	121	82	70	66	80	59	61	129	85	87	59	0	0	61	57
2012-10-14	3557	155	89	112	68	76	110	123	140	125	114	223	83	161	142	108	155	197	57	57	123	116	80	74	112	74	80	173	89	101	64	0	0	59	117
2012-10-15	3829	184	70	85	83	106	170	116	127	110	165	265	83	180	150	89	195	204	0	0	229	106	104	93	131	68	89	245	97	104	61	0	0	63	57
2012-10-16	3846	157	78	78	83	99	101	146	93	116	123	274	110	183	120	83	140	166	57	61	184	110	158	89	148	61	80	440	106	82	61	0	59	0	0
2012-10-17	4551	190	102	123	125	104	150	114	218	91	150	274	108	212	151	173	211	260	64	61	270	151	123	82	123	95	95	209	104	118	66	57	59	61	57
2012-10-18	4166	161	85	68	76	137	146	155	106	97	146	287	120	212	177	104	187	173	57	59	276	108	140	85	155	68	74	346	129	114	61	0	0	57	0
2012-10-19	3740	166	114	120	76	76	101	151	118	139	137	243	89	194	159	121	186	215	61	63	194	112	106	93	120	61	83	162	106	110	64	0	0	0	0
2012-10-20	2810	123	72	76	74	61	95	101	106	80	120	204	66	118	112	68	135	151	0	57	116	97	72	76	78	66	68	110	97	87	63	0	0	61	0
2012-10-21	2710	112	74	66	72	68	91	74	85	83	125	253	70	121	78	85	150	139	0	59	91	93	76	82	76	74	74	114	85	83	57	0	0	0	0
2012-10-22	3209	175	61	82	89	74	102	110	102	95	142	281	80	148	108	68	168	173	59	63	152	93	74	83	80	64	63	129	97	78	0	0	0	59	57
2012-10-23	3942	158	112	93	76	99	123	169	146	118	129	295	97	205	168	101	177	240	66	59	187	129	110	110	125	80	85	123	99	83	66	57	0	57	0
2012-10-24	4040	188	74	87	78	114	155	176	125	99	135	316	95	179	118	150	170	285	59	61	248	129	85	99	123	74	85	148	93	97	70	0	57	68	0
2012-10-25	2717	120	66	74	59	68	87	102	91	87	120	250	76	142	102	72	121	139	0	59	120	89	74	89	89	59	66	127	89	80	0	0	0	0	0
2012-10-26	3021	146	64	72	72	68	85	97	108	95	129	276	76	142	97	68	148	155	59	59	101	76	74	78	80	72	57	93	72	72	59	57	0	57	57
2012-10-27	2800	120	70	70	68	68	87	112	91	89	121	226	85	142	127	68	127	180	0	57	101	78	74	85	70	63	66	131	85	80	59	0	0	0	0
2012-10-28	2883	112	63	70	63	64	99	101	89	91	123	240	78	137	125	66	127	162	57	0	116	78	78	85	95	61	76	102	76	76	57	57	0	59	0
2012-10-29	3141	144	64	74	78	95	104	118	91	83	137	250	82	157	121	76	151	172	0	61	131	99	85	68	97	70	66	108	95	93	57	0	0	57	57
2012-10-30	2956	144	89	66	64	72	89	104	87	80	131	284	63	144	110	72	131	191	59	57	120	82	70	91	83	64	64	112	95	74	64	0	0	0	0
2012-10-31	2783	137	61	68	66	63	85	102	76	89	148	251	61	140	89	64	127	139	61	0	114	66	76	80	82	0	72	87	78	63	61	0	57	63	57
2012-11-01	2680	106	63	66	74	76	87	104	66	93	135	251	72	135	93	64	139	139	0	0	106	78	64	85	83	66	64	99	82	70	63	0	0	57	0
2012-11-02	2605	123	64	70	66	59	80	95	78	87	118	242	68	150	80	63	106	127	59	0	87	82	72	87	80	59	59	120	87	76	61	0	0	0	0
2012-11-03	2477	110	57	64	68	0	85	87	76	80	104	225	78	127	78	63	106	118	59	57	114	80	74	87	76	0	59	93	66	68	61	0	0	57	0
2012-11-04	2605	116	59	68	59	70	74	95	85	72	116	215	74	120	85	63	101	133	57	59	121	82	64	82	70	59	57	93	72	66	61	0	0	0	57
2012-11-05	2854	135	59	74	70	64	95	93	89	80	148	284	74	152	93	59	121	140	59	57	114	89	74	76	83	61	64	83	82	68	57	0	0	57	0
2012-11-06	2653	127	64	74	72	66	91	95	70	85	118	236	74	144	106	64	133	137	0	0	116	72	66	76	74	66	63	102	76	68	0	0	0	61	57
2012-11-07	2599	102	64	70	66	61	76	99	70	80	142	256	64	133	83	59	137	101	0	57	114	74	68	80	74	70	61	91	66	63	59	0	0	59	0
2012-11-08	2568	110	64	64	66	64	85	104	87	76	131	247	70	118	70	63	135	116	0	0	101	76	76	89	76	61	64	95	70	72	0	0	0	61	57
2012-11-09	2681	129	57	76	68	63	91	91	74	89	157	282	76	154	82	57	133	131	0	0	120	70	66	87	85	63	63	83	95	82	0	0	0	57	0
2012-11-10	2502	102	63	63	63	57	70	87	70	72	116	212	70	121	76	61	99	127	0	0	102	78	68	87	74	59	61	102	82	85	61	0	57	57	0
2012-11-11	2321	121	59	78	74	63	76	83	80	76	116	184	72	116	95	0	91	104	0	0	121	74	76	83	72	63	61	85	78	63	0	0	0	0	57
2012-11-12	2732	106	61	87	70	64	82	87	87	85	154	231	66	179	114	66	131	148	57	0	108	76	68	82	114	57	64	91	70	70	0	57	0	0	0
2012-11-13	2783	129	61	78	80	57	91	104	93	93	123	253	68	148	101	63	127	151	0	63	93	66	76	78	72	66	63	97	97	76	57	0	0	59	0
2012-11-14	2709	104	59	64	70	72	78	95	78	78	182	237	85	139	99	63	142	137	0	0	102	70	82	93	78	63	63	116	68	74	57	0	0	61	0
2012-11-15	2700	133	66	66	80	59	89	97	91	80	144	247	66	140	97	63	135	129	0	57	99	64	72	91	72	59	63	85	70	70	59	0	0	57	0
2012-11-16	2775	121	57	64	72	59	82	93	72	76	155	254	80	159	85	63	116	150	57	0	108	76	74	74	95	64	59	101	64	70	59	0	57	59	0
2012-11-17	2386	104	59	66	74	61	72	87	78	70	127	204	66	102	78	57	108	99	0	59	89	68	68	80	82	57	64	114	64	66	63	0	0	0	0
2012-11-18	2425	102	59	66	64	68	66	83	68	83	110	205	68	116	72	63	91	123	0	57	116	61	63	64	74	57	57	99	72	78	63	0	0	57	0
2012-11-19	2772	142	68	78	66	63	78	101	83	93	151	237	61	157	106	72	131	144	0	59	83	80	76	89	80	59	68	91	74	66	59	0	0	57	0
2012-11-20	2538	99	57	63	76	76	83	97	70	68	144	271	64	125	74	61	112	127	0	0	104	78	72	78	82	61	57	85	74	66	57	0	0	57	0
2012-11-21	2660	133	66	70	68	70	78	99	82	80	125	237	78	135	114	59	120	137	63	0	101	85	63	82	82	63	59	108	78	66	0	0	0	59	0
2012-11-22	2571	112	63	66	82	66	87	101	72	72	146	270	66	142	95	61	129	139	0	0	102	74	68	83	72	0	61	80	85	59	59	0	0	59	0
2012-11-23	2550	114	57	68	66	0	85	93	72	70	137	222	57	137	85	61	108	154	61	0	89	87	83	85	72	61	63	102	78	63	61	0	0	59	0
2012-11-24	2408	95	59	68	68	59	70	72	72	78	99	175	59	135	104	61	95	102	0	59	80	63	72	70	74	61	0	97	70	63	57	0	57	57	57
2012-11-25	2387	95	57	68	66	64	70	82	78	87	120	188	63	106	78	66	97	110	0	57	97	70	64	72	70	57	63	95	63	70	0	0	57	57	0
2012-11-26	2618	121	61	63	70	0	76	101	82	102	108	260	68	161	106	70	116	125	57	0	99	70	66	78	89	57	64	95	76	63	57	0	0	57	0
2012-11-27	2709	123	59	68	61	59	76	95	64	82	95	243	82	139	104	59	101	129	0	59	110	72	74	83	76	64	63	101	68	68	61	57	57	0	57
2012-11-28	2730	118	61	61	68	63	91	91	66	68	121	264	72	154	112	64	144	118	57	0	85	74	64	102	87	57	57	95	74	63	61	0	57	61	0
2012-11-29	2644	116	64	61	66	63	83	106	82	85	118	240	0	114	104	64	118	123	57	59	83	63	74	68	76	61	57	116	68	78	61	0	57	59	0
2012-11-30	2532	110	61	74	66	64	72	104	68	85	140	229	66	150	78	59	99	101	0	57	97	72	61	76	85	61	61	85	63	70	59	0	0	59	0
2012-12-01	2392	101	57	64	66	63	64	95	83	82	118	208	66	101	97	57	99	116	57	0	102	70	66	83	83	57	0	93	59	70	0	0	0	57	58
2012-12-02	2423	116	63	59	59	63	83	91	66	72	101	218	68	120	95	63	101	127	0	0	89	70	63	78	83	59	64	95	80	63	57	0	0	0	57
2012-12-03	2568	99	63	78	68	63	80	87	82	78	146	200	57	159	87	68	121	135	0	59	99	70	85	76	76	61	70	102	72	66	61	0	0	0	0
2012-12-04	2506	114	61	64	63	61	87	129	74	82	121	236	63	137	93	61	97	101	0	59	91	63	72	85	80	57	63	80	72	76	64	0	0	0	0
2012-12-05	2747	120	63	80	72	68	68	83	74	82	125	220	80	114	80	63	99	129	57	61	93	80	80	83	72	66	59	89	80	76	57	0	57	59	58
2012-12-06	2728	125	63	70	72	66	87	104	70	83	131	219	83	116	99	61	123	133	0	57	102	91	80	106	85	64	64	118	72	61	63	0	0	0	60
2012-12-07	2709	131	85	78	61	74	80	108	82	64	99	242	70	148	97	64	108	146	0	59	83	76	70	68	95	74	66	104	80	72	66	0	0	59	0
2012-12-08	2565	112	63	76	70	66	72	95	78	93	121	194	64	151	80	66	121	123	0	59	85	91	78	68	82	61	61	82	74	63	59	0	57	0	0
2012-12-09	2283	102	64	70	61	59	72	106	72	87	101	169	74	110	78	61	93	104	0	0	91	63	72	89	83	68	61	72	74	66	61	0	0	0	0
2012-12-10	2789	133	66	68	80	72	85	95	72	97	137	250	63	142	101	70	116	137	59	0	101	68	93	82	82	64	0	112	82	89	57	0	0	59	57
2012-12-11	2634	137	0	66	66	63	76	97	82	95	114	211	80	129	82	57	114	129	57	59	91	70	66	95	93	68	63	93	82	83	59	0	0	57	0
2012-12-12	2351	95	61	61	59	63	66	85	66	83	102	162	61	99	68	63	97	95	59	0	99	64	78	99	83	66	68	101	61	66	64	0	0	57	0
2012-12-13	2947	116	61	70	66	59	80	106	87	116	139	240	80	170	82	61	118	137	61	59	112	85	80	93	91	68	57	114	83	76	64	0	57	59	0
2012-12-14	2493	101	57	70	64	64	70	83	70	82	108	207	66	131	106	68	112	112	57	57	91	70	76	82	87	63	63	72	66	70	68	0	0	0	0
2012-12-15	2425	106	59	70	63	63	78	87	80	82	95	186	63	129	85	63	112	121	0	0	99	64	59	87	74	61	64	106	63	85	64	57	0	0	0
2012-12-16	2354	91	59	74	72	59	85	83	76	83	108	182	66	118	85	63	108	155	0	0	91	76	68	87	74	0	64	80	72	61	0	57	0	57	0
2012-12-17	2509	112	57	59	64	66	80	93	72	91	101	198	74	146	95	66	123	142	0	57	93	64	70	82	85	57	59	82	83	74	64	0	0	0	0
2012-12-18	2570	101	70	61	70	64	72	83	74	80	131	208	68	140	102	64	97	120	0	0	116	66	68	89	74	63	59	104	76	68	64	57	0	61	0
2012-12-19	2571	135	68	68	63	91	82	87	74	102	118	236	66	127	95	0	125	125	0	0	95	64	66	74	78	59	59	106	70	63	59	0	57	59	0
2012-12-20	2590	108	63	68	70	63	83	87	72	85	129	268	82	112	87	61	114	133	0	57	80	72	68	85	83	63	59	99	64	61	57	0	0	0	57
2012-12-21	2501	112	64	59	66	63	87	99	72	82	123	239	68	120	91	70	78	116	0	57	87	64	70	78	72	61	61	82	63	70	70	0	0	57	0
2012-12-22	2384	110	63	64	66	66	76	89	72	76	97	212	64	123	83	61	89	120	0	0	74	74	64	78	74	64	59	104	68	80	57	0	0	57	0
2012-12-23	2414	99	66	72	70	64	68	89	74	85	121	223	64	118	97	68	123	123	57	0	83	72	74	85	78	59	72	70	76	64	0	0	0	0	0
2012-12-24	2250	116	0	63	61	64	82	83	72	83	137	173	61	137	82	70	106	110	0	0	76	85	59	68	70	63	63	76	70	61	59	0	0	0	0
2012-12-25	2505	108	66	61	61	64	80	95	76	78	129	161	68	114	83	57	108	150	57	0	72	70	72	89	78	57	66	72	70	72	57	57	0	57	0
2012-12-26	2540	101	63	66	66	70	78	85	80	74	114	154	68	150	99	57	99	142	0	68	93	57	64	80	72	0	57	101	78	76	57	57	0	57	57
2012-12-27	2365	114	57	68	59	61	74	76	61	85	120	152	78	127	74	59	123	133	0	61	83	66	68	80	80	57	61	83	76	70	59	0	0	0	0
2012-12-28	2443	121	61	68	57	61	68	82	61	76	114	148	61	120	72	59	91	112	0	57	99	68	66	85	70	61	61	83	63	68	57	57	57	59	0
2012-12-29	2051	83	0	74	59	64	80	78	76	72	89	144	72	102	93	59	102	101	0	0	82	68	63	78	80	59	0	76	70	70	57	0	0	0	0
2012-12-30	4117	220	95	101	101	110	129	173	121	140	99	139	93	176	140	87	180	215	59	59	236	166	152	127	118	78	85	273	144	121	66	57	57	0	0
2012-12-31	4493	256	93	112	116	89	116	184	129	108	110	175	93	176	197	104	207	336	61	89	234	188	151	116	120	72	99	168	176	173	72	0	59	57	57
2013-01-01	3024	125	85	80	104	78	102	120	104	82	82	140	110	127	97	80	129	157	59	61	114	89	74	99	110	63	80	127	87	80	63	57	0	59	0
2013-01-02	2354	99	61	61	57	61	68	93	74	64	85	116	76	89	68	68	118	110	59	57	93	76	59	72	76	59	57	78	63	66	0	57	57	0	57
2013-01-03	2903	163	68	59	66	68	87	112	72	83	110	144	59	169	99	68	114	135	59	61	155	76	89	83	83	66	61	85	83	87	66	57	0	59	57
2013-01-04	2065	108	59	63	70	0	74	76	64	72	95	148	61	108	95	61	78	123	57	0	66	63	64	72	66	63	63	64	68	64	0	0	0	0	0
2013-01-05	5016	257	118	150	104	121	135	213	146	158	135	190	140	243	163	139	218	305	68	66	240	197	165	118	184	91	169	260	163	162	82	57	0	59	0
2013-01-06	2031	83	0	70	63	61	66	70	68	68	95	154	63	110	72	61	89	101	0	0	85	61	57	80	59	63	59	85	66	63	59	0	0	0	0
2013-01-07	2034	112	0	59	59	64	76	74	59	68	97	157	59	106	64	63	93	97	0	0	72	66	61	74	74	57	63	76	66	61	0	0	57	0	0
2013-01-08	2044	82	59	57	61	61	74	76	66	66	89	135	66	106	74	63	102	93	0	59	68	61	61	76	70	57	61	74	61	66	0	0	0	0	0
2013-01-09	2249	106	63	64	68	59	70	74	72	57	82	146	64	127	78	61	93	116	0	0	78	61	59	74	72	59	61	80	70	64	57	57	0	57	0
2013-01-10	2162	74	59	66	59	0	66	97	72	70	110	168	63	104	66	61	93	99	57	0	80	68	61	74	63	61	61	72	61	63	57	0	0	57	0
2013-01-11	2038	87	0	57	61	59	74	82	68	74	82	142	59	89	82	59	76	91	59	0	80	63	63	61	82	59	64	85	59	64	57	0	0	0	0
2013-01-12	1929	87	57	66	59	57	66	70	68	66	91	106	68	101	63	59	87	93	0	0	66	64	61	83	72	0	59	76	59	66	59	0	0	0	0
2013-01-13	2039	87	57	64	59	61	61	80	66	76	91	116	57	102	64	0	68	83	0	0	78	59	66	64	74	0	59	76	76	61	0	0	57	61	116
2013-01-14	2363	112	61	70	66	57	66	85	70	72	110	159	66	102	78	59	91	104	57	57	87	66	63	76	66	57	0	101	70	64	57	0	0	57	57
2013-01-15	2302	104	59	72	66	57	74	87	72	70	87	142	59	121	68	57	101	106	0	57	74	76	68	76	72	61	63	99	66	70	57	0	0	61	0
2013-01-16	1887	85	57	59	0	59	74	80	72	74	85	129	66	118	74	61	87	106	0	0	78	64	59	76	66	0	0	74	63	64	57	0	0	0	0
2013-01-17	2106	104	0	59	61	59	70	66	78	76	85	158	68	85	78	59	104	101	57	0	97	68	66	63	66	0	63	76	64	61	57	0	0	57	0
2013-01-18	1916	85	0	59	0	68	66	66	68	68	85	139	66	95	72	57	87	91	0	0	72	68	59	74	68	61	57	95	72	59	59	0	0	0	0
2013-01-19	1878	85	57	0	57	57	68	68	59	66	76	112	63	93	66	0	82	97	0	0	78	70	59	64	61	57	63	76	66	61	59	0	0	0	58
2013-01-20	1940	89	0	57	61	57	76	89	76	76	101	93	61	87	74	61	78	85	0	0	74	63	57	74	70	57	59	72	70	66	0	0	0	0	57
2013-01-21	2281	101	0	59	61	57	70	78	72	85	116	146	66	118	83	59	106	127	57	0	89	66	59	74	70	59	57	78	74	76	59	0	0	59	0
2013-01-22	2140	97	0	59	57	59	78	70	64	80	97	135	64	110	68	61	95	142	0	0	80	66	61	72	72	64	57	78	64	76	0	0	0	57	57
2013-01-23	2107	95	59	63	57	59	87	83	61	76	85	123	68	123	85	57	83	104	57	0	82	72	59	70	64	64	57	68	72	74	0	0	0	0	0
2013-01-24	1987	76	59	61	61	61	82	82	59	74	89	121	74	87	66	0	82	120	0	0	66	72	61	80	74	63	61	72	66	61	0	0	0	57	0
2013-01-25	2085	106	61	57	59	63	74	74	70	74	91	108	63	80	72	61	97	97	0	0	76	72	66	76	61	57	59	70	64	61	59	0	0	57	0
2013-01-26	1914	80	57	63	61	57	63	82	64	76	97	97	63	101	74	0	76	89	0	0	76	72	61	68	66	59	57	70	64	64	57	0	0	0	0
2013-01-27	2015	82	61	59	61	0	74	87	68	66	78	110	64	101	66	61	72	83	59	0	70	59	64	66	63	57	57	87	63	61	0	57	0	59	0
2013-01-28	1974	97	0	70	57	59	72	72	66	57	106	129	66	118	59	0	93	108	0	57	78	64	63	68	74	0	64	83	61	70	63	0	0	0	0
2013-01-29	2083	104	61	63	64	68	78	74	80	64	91	144	61	108	82	61	104	99	0	0	80	76	64	70	70	61	61	70	64	61	0	0	0	0	0
2013-01-30	2068	93	57	64	64	61	80	76	64	63	102	158	74	89	68	59	95	120	0	0	80	64	63	66	80	0	57	72	72	70	0	0	0	57	0
2013-01-31	2067	93	61	61	70	61	80	87	68	66	83	150	63	93	80	0	93	102	0	0	72	76	63	95	64	0	61	85	61	63	57	0	0	59	0
2013-02-01	2015	76	0	82	59	57	70	78	66	70	91	114	66	99	66	59	83	95	0	0	72	66	72	68	63	57	61	76	63	70	59	0	0	57	0
2013-02-02	1897	95	0	61	59	61	66	74	70	59	82	112	63	87	64	59	80	87	0	0	82	61	61	72	63	59	61	70	68	64	0	0	0	57	0
2013-02-03	2071	80	57	59	64	61	70	76	83	83	82	104	59	76	68	64	89	82	57	0	76	66	64	66	63	59	61	66	59	63	0	0	0	57	57
2013-02-04	2135	74	0	63	61	61	72	72	63	78	101	116	64	104	66	57	95	89	0	57	74	59	59	72	68	59	64	70	76	68	57	57	0	59	0
2013-02-05	2096	85	57	61	63	64	70	80	59	63	85	95	63	104	70	64	89	118	0	0	74	64	76	68	64	59	0	99	64	63	59	57	0	59	0
2013-02-06	1957	82	57	57	59	63	76	74	72	61	87	99	63	70	68	57	85	89	0	0	68	63	63	68	57	57	0	64	61	63	57	0	0	59	58
2013-02-07	1894	72	57	57	57	0	78	74	57	63	82	78	63	80	74	59	89	89	0	0	68	63	61	74	66	61	57	63	64	74	57	0	0	57	0
2013-02-08	1523	70	59	0	61	59	78	74	64	0	74	85	66	66	61	0	72	76	0	0	59	66	57	66	57	0	0	74	61	61	0	0	0	57	0
2013-02-09	1279	66	0	57	0	61	57	66	0	59	59	64	0	66	57	59	70	68	0	0	61	57	57	59	59	0	0	63	57	0	0	0	0	0	57
2013-02-10	1616	70	59	63	0	59	66	61	61	57	61	89	59	66	59	57	74	68	0	0	70	61	64	59	61	0	61	76	63	72	0	0	0	0	0
2013-02-11	1719	74	0	61	0	57	66	64	57	63	74	82	61	76	57	57	64	87	59	0	63	61	59	61	61	57	59	64	57	61	0	0	0	0	57
2013-02-12	1688	82	59	64	0	61	61	64	0	61	72	83	57	76	57	57	61	82	0	57	70	66	61	64	57	59	59	72	63	63	0	0	0	0	0
2013-02-13	1619	74	57	0	57	57	72	64	64	57	78	80	0	66	61	57	68	66	0	0	72	61	64	66	70	0	57	64	64	66	57	0	0	0	0
2013-02-14	1753	82	57	57	0	0	70	74	59	78	74	76	64	68	66	57	76	78	0	0	85	68	63	64	59	57	59	80	59	66	57	0	0	0	0
2013-02-15	1886	85	63	66	59	59	83	78	63	63	70	74	63	83	64	61	95	80	0	57	68	95	61	70	61	0	59	76	64	66	0	0	0	0	0
2013-02-16	1932	87	0	64	63	0	0	66	61	66	102	104	68	74	70	63	83	97	57	0	87	64	64	76	63	59	64	76	66	64	61	0	0	63	0
2013-02-17	2091	110	64	61	59	0	80	72	63	66	89	102	61	91	72	63	97	89	0	57	72	63	66	82	68	57	57	76	66	74	0	57	0	57	0
2013-02-18	1997	89	63	63	63	61	76	70	61	64	93	140	61	95	82	59	85	95	0	57	89	72	68	61	63	0	57	76	66	68	0	0	0	0	0
2013-02-19	2022	85	64	59	59	64	74	76	63	68	99	146	68	97	66	64	80	110	0	0	87	74	59	78	68	0	0	70	66	64	57	0	0	57	0
2013-02-20	2064	97	57	64	66	59	64	76	74	68	91	118	63	101	87	63	80	91	0	57	91	66	59	72	68	63	64	83	63	59	0	0	0	0	0
2013-02-21	2175	104	57	64	59	63	95	80	78	70	93	129	57	93	74	57	83	114	57	59	76	64	70	82	70	0	61	82	66	59	0	0	0	59	0
2013-02-22	2173	114	57	59	57	63	72	68	72	63	82	139	57	101	70	57	106	110	0	57	85	78	64	74	72	57	64	80	70	66	59	0	0	0	0
2013-02-23	1784	68	0	61	63	61	66	82	66	76	87	114	68	99	64	0	76	91	0	0	76	72	57	70	61	0	59	68	63	59	0	0	0	57	0
2013-02-24	1847	72	0	61	57	63	68	68	61	72	74	102	64	87	68	63	78	82	0	0	72	63	61	68	63	57	64	76	63	61	59	0	0	0	0
2013-02-25	2167	104	59	68	76	57	74	70	78	66	89	131	68	133	76	63	89	116	0	0	83	64	76	70	63	57	0	87	70	64	57	0	0	59	0
2013-02-26	2177	104	63	64	70	59	78	76	64	68	85	148	70	125	83	63	97	102	0	57	83	68	70	72	68	57	63	76	76	68	0	0	0	0	0
2013-02-27	2028	87	0	68	63	57	74	74	66	74	97	116	61	116	85	63	95	108	0	57	76	63	66	74	63	0	61	76	68	63	0	0	0	57	0
2013-02-28	2115	108	61	59	0	66	91	68	68	70	78	157	57	118	70	61	83	106	0	57	87	63	61	66	70	57	59	82	63	70	0	0	0	59	0
2013-03-01	2057	91	59	63	59	0	68	82	78	66	95	150	64	102	87	57	89	137	0	0	68	66	63	64	68	0	63	74	0	64	57	0	0	66	57
2013-03-02	1905	110	0	63	66	59	76	74	68	68	78	120	64	83	68	59	76	108	0	0	68	64	68	74	63	59	59	72	66	72	0	0	0	0	0
2013-03-03	2018	78	59	61	61	57	82	63	72	74	82	108	63	93	72	59	85	95	0	57	70	61	57	74	63	0	0	80	57	61	57	0	0	57	60
2013-03-04	2100	101	57	61	63	59	72	80	63	61	112	127	59	87	74	0	106	99	57	57	68	68	64	66	70	61	57	72	63	57	59	0	0	0	0
2013-03-05	2169	99	61	57	63	57	66	66	66	72	95	125	63	93	68	63	78	95	0	57	66	59	64	76	70	59	61	74	68	57	57	57	0	57	0
2013-03-06	2030	93	0	59	63	57	72	72	63	66	93	133	66	104	80	61	78	83	57	0	74	63	63	72	76	57	61	66	72	63	63	0	0	0	0
2013-03-07	2054	106	61	63	66	0	68	82	74	66	80	127	64	112	66	0	97	91	0	57	61	63	57	80	63	57	57	89	63	70	57	0	0	0	57
2013-03-08	2126	74	61	57	57	57	80	80	59	82	101	125	72	108	68	66	72	97	0	0	64	63	61	64	68	57	61	74	68	59	57	57	0	57	0
2013-03-09	2068	99	0	59	57	59	78	74	64	78	85	146	70	93	80	0	83	110	57	61	66	66	76	70	63	59	59	66	61	72	57	0	0	0	0
2013-03-10	2041	95	57	61	68	59	74	76	76	64	80	120	59	129	82	0	87	93	57	0	68	59	64	61	74	59	59	72	68	59	61	0	0	0	0
2013-03-11	2295	114	61	63	63	0	82	78	70	68	91	161	66	91	80	61	110	127	0	59	74	68	61	68	76	64	63	72	68	63	59	0	0	57	57
2013-03-12	2226	91	61	78	64	57	91	101	72	61	99	148	64	93	82	68	106	101	0	0	63	68	68	85	63	63	63	68	64	66	0	57	0	61	0
2013-03-13	2254	85	59	64	64	61	80	76	74	68	93	137	63	114	87	59	97	110	0	0	83	76	59	68	70	68	63	72	61	66	61	0	0	59	57
2013-03-14	2263	104	0	63	61	66	85	72	63	80	110	161	70	114	68	57	102	83	57	57	80	64	63	68	66	59	57	72	78	66	59	0	0	0	58
2013-03-15	2251	87	0	70	64	61	68	87	72	83	108	169	64	133	70	64	102	121	59	0	78	68	78	76	63	61	57	95	68	68	57	0	0	0	0
2013-03-16	1849	93	57	57	59	63	82	70	66	59	76	106	72	95	70	61	82	95	0	0	68	66	66	76	59	0	59	66	63	63	0	0	0	0	0
2013-03-17	2127	87	57	64	63	63	80	70	70	74	99	123	76	95	74	57	97	99	0	0	78	61	61	64	70	61	59	83	64	64	0	57	0	57	0
2013-03-18	2352	101	63	63	63	59	80	70	74	68	95	131	85	112	82	61	102	116	0	57	82	66	74	83	63	63	59	68	64	70	61	0	0	57	60
2013-03-19	2260	87	61	66	63	66	95	80	72	64	104	148	66	118	83	59	104	87	0	0	93	70	68	85	70	63	59	82	70	63	57	0	57	0	0
2013-03-20	2282	99	59	68	57	63	66	74	74	74	102	133	72	91	76	61	104	118	57	0	101	70	61	78	78	61	59	85	66	61	57	0	0	57	0
2013-03-21	2136	108	63	57	59	61	63	80	68	80	108	140	0	110	87	59	95	110	0	0	63	66	59	72	74	59	59	93	68	0	59	0	0	59	57
2013-03-22	1905	97	63	61	61	0	76	82	72	78	95	123	61	129	82	66	87	89	0	0	66	61	64	72	66	0	57	72	61	64	0	0	0	0	0
2013-03-23	2035	85	57	61	0	63	70	83	70	66	93	104	64	89	76	63	76	110	0	59	76	80	68	70	70	59	68	76	59	61	0	0	0	59	0
2013-03-24	2239	102	59	70	64	63	78	76	80	78	102	116	61	108	85	68	87	112	0	57	70	76	68	63	66	57	61	72	63	61	57	59	0	0	0
2013-03-25	2354	108	59	61	66	83	80	82	70	82	106	158	74	104	83	59	89	121	0	0	76	66	61	78	85	57	63	74	68	64	61	0	0	59	57
2013-03-26	2230	97	0	64	70	57	70	87	63	78	91	140	66	129	83	59	91	112	0	59	83	61	70	76	72	59	61	76	76	64	59	0	0	0	57
2013-03-27	2318	89	57	66	63	70	78	85	78	74	108	157	64	118	89	61	85	93	0	57	76	66	70	89	74	61	57	85	66	64	61	0	0	57	0
2013-03-28	2138	95	57	57	64	63	78	82	85	91	87	166	78	108	76	63	104	112	0	0	78	66	59	68	68	0	61	82	63	64	63	0	0	0	0
2013-03-29	2117	89	57	66	63	57	66	74	70	66	89	148	61	106	76	59	101	91	0	0	74	66	59	68	64	57	61	80	72	63	0	0	0	57	57
2013-03-30	1917	78	0	59	59	64	82	74	63	66	89	106	68	108	61	0	83	95	0	0	63	59	64	61	61	64	64	83	57	70	57	0	0	59	0
2013-03-31	2126	82	57	57	61	61	64	66	66	80	95	127	66	106	91	59	91	106	0	0	82	63	59	76	80	0	59	83	61	57	57	0	0	57	57
2013-04-01	2124	97	61	66	61	57	64	83	68	91	102	150	59	106	82	66	106	116	57	0	72	70	70	82	76	59	57	80	66	0	0	0	0	0	0
2013-04-02	2166	106	61	72	63	57	72	70	74	78	108	125	66	106	95	64	78	102	0	0	83	82	63	80	63	57	63	87	70	64	57	0	0	0	0
2013-04-03	2225	97	57	57	64	61	80	68	82	76	87	144	68	144	83	61	83	106	57	59	78	70	57	72	70	0	59	82	72	74	0	0	0	57	0
2013-04-04	2158	76	61	61	64	57	76	78	72	70	82	112	68	104	80	59	89	110	0	57	70	64	66	70	63	57	57	83	68	70	57	0	0	0	57
2013-04-05	2207	87	63	63	64	59	59	78	72	72	97	123	68	127	80	57	95	118	0	0	78	66	72	85	70	64	64	70	78	64	57	0	0	57	0
2013-04-06	2197	89	57	68	61	64	66	83	70	72	95	116	64	116	74	61	87	104	0	0	76	91	61	83	74	64	61	93	68	63	59	0	57	0	0
2013-04-07	2209	80	57	66	70	64	80	76	74	76	101	155	68	112	97	63	95	108	0	0	72	78	61	72	85	0	61	97	64	61	59	0	0	57	0
2013-04-08	2355	91	63	68	63	68	74	87	82	63	95	161	70	121	74	68	95	121	57	0	68	68	68	80	64	57	59	70	57	68	59	0	59	0	57
2013-04-09	2382	104	59	66	68	57	87	72	70	78	118	151	64	129	89	63	106	121	0	57	74	72	61	85	74	59	61	87	70	64	59	0	0	57	0
2013-04-10	2222	83	57	63	61	57	78	87	64	64	129	150	66	106	74	0	102	110	0	0	91	76	70	83	80	0	68	95	66	63	61	57	0	61	0
2013-04-11	2393	102	57	70	68	57	82	87	59	76	108	114	66	142	85	57	97	121	0	57	82	66	66	80	82	59	63	85	66	64	59	0	0	59	57
2013-04-12	2185	99	59	63	64	59	80	91	72	85	91	131	61	121	87	61	85	97	0	0	70	61	63	70	68	59	66	72	66	70	0	57	0	57	0
2013-04-13	1933	93	61	57	0	59	63	70	64	68	70	118	61	106	64	66	74	112	0	0	70	64	63	82	70	0	61	80	64	57	57	0	0	59	0
2013-04-14	2091	74	64	64	61	57	72	72	68	80	97	125	0	148	72	59	104	102	0	57	76	68	57	85	61	66	57	66	59	63	0	0	0	57	0
2013-04-15	2232	97	72	66	61	63	83	74	76	91	102	144	68	135	80	63	114	112	0	0	66	64	68	83	70	63	0	76	68	59	57	0	0	57	0
2013-04-16	2201	104	64	63	59	61	70	78	70	66	106	120	59	121	87	61	102	85	57	0	78	70	66	80	95	63	57	68	64	70	0	0	0	57	0
2013-04-17	2190	101	63	68	59	63	80	74	78	64	85	135	70	116	87	57	87	106	0	0	80	64	70	87	97	59	63	68	80	72	57	0	0	0	0
2013-04-18	2366	91	63	61	63	61	68	82	74	74	106	139	68	139	91	59	80	116	0	57	83	64	66	74	76	59	61	85	63	70	59	57	0	57	0
2013-04-19	2168	87	64	72	59	57	83	68	70	68	120	139	64	131	78	59	99	106	0	0	70	66	64	70	70	66	61	80	66	74	0	0	0	0	57
2013-04-20	1973	82	57	64	63	61	64	83	68	78	83	116	64	129	66	63	93	108	0	0	74	63	63	74	78	0	57	82	70	70	0	0	0	0	0
2013-04-21	2052	74	57	63	64	64	78	68	78	70	89	118	68	118	78	0	91	127	57	0	74	72	72	83	68	0	59	72	63	70	0	0	0	57	0
2013-04-22	2345	101	63	63	59	63	78	82	78	85	102	148	66	150	106	63	101	102	0	59	82	78	0	89	80	61	61	74	63	74	57	0	0	57	0
2013-04-23	2255	89	61	61	72	0	61	87	61	82	118	140	61	116	93	63	104	118	0	63	87	70	66	76	61	61	68	80	61	61	0	57	0	0	57
2013-04-24	2313	95	59	61	66	61	93	87	61	76	99	133	72	116	78	64	99	123	0	59	83	70	68	72	72	63	61	76	64	68	57	0	0	57	0
2013-04-25	2107	101	64	64	68	0	76	83	70	76	110	159	66	102	83	59	106	80	0	0	64	68	64	85	74	61	57	74	68	64	0	0	0	61	0
2013-04-26	2384	83	59	66	74	66	74	82	70	68	83	133	76	116	85	61	97	95	57	59	76	66	63	70	85	57	63	74	72	83	57	0	0	57	57
2013-04-27	2245	101	61	63	61	59	76	87	78	74	108	169	61	114	95	66	101	123	0	0	70	64	66	76	70	57	59	76	74	70	66	0	0	0	0
2013-04-28	2351	95	59	74	57	57	66	80	82	74	89	133	74	125	85	61	99	121	0	63	74	63	61	87	74	63	63	72	66	63	0	0	0	57	114
2013-04-29	2101	93	59	61	59	70	70	68	64	82	87	106	61	104	83	59	91	102	0	0	80	61	68	68	66	59	61	83	59	63	57	0	0	57	0
2013-04-30	2220	102	61	64	64	57	70	76	66	61	87	114	59	101	78	59	93	154	57	0	70	85	61	72	76	57	63	72	63	64	57	0	0	0	57
2013-05-01	2032	89	57	57	63	59	66	76	74	72	78	101	66	106	68	64	78	116	0	0	70	66	64	78	70	57	61	80	63	74	59	0	0	0	0
2013-05-02	2105	102	0	72	64	66	83	74	76	72	93	161	64	112	87	59	102	118	0	0	78	64	63	74	78	57	0	95	64	66	61	0	0	0	0
2013-05-03	2329	91	61	59	59	59	72	93	68	83	104	148	64	101	85	64	110	101	0	0	87	78	64	82	64	64	59	102	66	68	59	0	0	57	57
2013-05-04	1943	74	57	64	59	61	74	74	64	76	97	114	61	99	63	61	102	110	0	0	89	74	64	72	64	0	57	87	63	63	0	0	0	0	0
2013-05-05	2112	93	59	70	63	57	68	74	68	64	74	125	64	114	87	57	91	104	61	59	70	66	63	72	66	63	0	76	68	59	0	0	0	0	57
2013-05-06	3289	131	70	82	76	72	116	112	104	93	142	285	74	202	135	61	176	176	57	59	110	82	82	112	95	66	57	116	93	82	57	0	0	57	57
2013-05-07	3356	159	74	85	82	82	116	106	101	106	155	219	72	201	125	72	173	213	57	0	106	95	87	114	104	68	68	150	89	95	61	0	0	64	57
2013-05-08	2577	114	68	68	78	61	82	104	76	83	142	182	76	166	91	61	135	123	0	0	89	64	64	91	83	57	0	89	70	83	63	0	57	57	0
2013-05-09	2479	114	59	59	66	68	80	87	78	72	106	158	72	123	93	63	106	108	0	57	89	72	61	76	85	61	61	82	80	66	61	0	0	59	57
2013-05-10	2173	76	59	63	63	61	82	78	72	74	89	142	72	123	97	57	95	127	0	0	76	64	64	66	63	61	57	95	76	64	0	0	0	0	57
2013-05-11	1867	82	0	59	74	64	66	85	61	68	93	87	68	80	64	61	87	106	0	0	78	64	63	68	63	0	64	78	66	61	57	0	0	0	0
2013-05-12	1976	76	57	63	63	63	85	63	61	64	89	108	70	120	82	59	89	114	0	0	72	70	61	68	57	57	57	78	66	64	0	0	0	0	0
2013-05-13	2367	87	63	64	70	61	80	97	80	89	118	170	63	129	89	64	114	116	57	57	76	74	74	76	63	70	57	85	63	0	0	0	0	61	0
2013-05-14	2374	118	59	64	61	57	66	87	76	78	95	161	64	120	66	57	123	108	0	57	68	59	74	82	64	59	66	83	66	61	61	57	0	57	0
2013-05-15	2351	97	64	68	64	57	83	85	66	72	106	165	66	120	76	63	104	125	0	59	76	61	68	76	78	59	64	82	70	61	57	0	0	59	0
2013-05-16	2145	91	63	70	66	61	74	89	74	72	101	155	57	135	80	64	78	118	0	0	82	63	59	80	72	59	57	91	68	66	0	0	0	0	0
2013-05-17	2383	101	63	59	72	63	83	89	76	76	106	155	70	123	83	59	102	118	59	59	76	70	72	70	70	61	57	93	63	78	0	0	0	57	0
2013-05-18	2290	110	0	63	74	64	64	80	76	68	97	135	64	120	80	61	87	131	0	57	89	76	72	72	80	57	66	95	64	74	57	0	0	57	0
2013-05-19	2030	83	61	61	76	61	68	72	68	64	104	110	72	106	76	59	85	78	0	0	63	63	74	83	76	57	59	74	59	61	0	57	0	0	0
2013-05-20	2180	112	59	64	66	63	74	82	64	80	85	152	63	137	78	63	110	97	0	0	68	63	64	76	74	61	59	76	63	68	0	0	0	59	0
2013-05-21	2278	91	59	76	76	64	66	78	66	85	125	183	80	110	85	59	87	104	0	0	95	76	70	66	80	57	61	82	70	70	0	0	57	0	0
2013-05-22	2295	112	59	64	78	57	76	72	83	70	118	168	68	142	78	59	116	137	0	0	70	63	61	78	72	57	63	83	70	64	0	0	0	57	0
2013-05-23	2477	104	57	68	72	59	68	97	76	89	133	184	72	158	93	64	110	120	0	57	72	64	68	95	85	61	59	87	76	66	63	0	0	0	0
2013-05-24	2428	101	63	68	63	59	95	87	89	78	110	176	63	125	99	63	116	114	57	0	87	70	68	91	78	63	59	85	74	70	0	0	57	0	0
2013-05-25	2106	91	0	68	70	63	80	74	78	82	101	133	72	125	78	63	97	120	0	0	80	70	68	80	85	61	0	78	68	64	57	0	0	0	0
2013-05-26	2250	95	63	70	63	57	72	87	70	63	110	129	70	125	108	59	101	102	0	61	76	59	61	78	89	57	0	74	72	63	57	0	0	59	0
2013-05-27	2087	85	57	59	63	57	68	83	66	63	104	142	59	101	91	61	89	99	0	57	78	72	63	74	68	59	61	76	68	64	0	0	0	0	0
2013-05-28	2331	89	64	76	57	70	72	104	76	68	116	162	66	123	99	0	108	114	0	57	76	72	61	87	97	64	61	87	76	72	57	0	0	0	0
2013-05-29	2364	95	61	61	64	0	76	85	82	68	89	159	64	121	93	63	102	139	0	57	74	70	64	76	74	61	66	93	64	70	57	0	0	59	57
2013-05-30	2283	104	61	59	83	59	78	85	64	70	102	146	61	118	82	70	102	108	0	0	78	63	63	97	80	59	64	72	61	80	57	0	0	57	0
2013-05-31	2272	85	59	72	72	64	80	83	68	66	87	137	70	108	80	59	101	97	0	0	78	64	68	83	78	59	63	85	72	63	57	0	0	57	57
2013-06-01	2073	87	59	64	61	59	66	82	63	70	102	140	64	85	78	57	91	95	0	0	72	74	63	74	76	59	57	87	63	68	0	0	57	0	0
2013-06-02	2114	78	61	63	70	68	78	70	72	64	91	123	70	89	87	63	97	106	0	0	102	76	68	91	74	0	68	93	61	74	0	0	0	57	0
2013-06-03	2268	89	61	63	61	63	99	80	85	74	102	155	61	135	74	66	101	99	0	59	66	82	64	80	80	61	63	93	80	72	0	0	0	0	0
2013-06-04	2068	99	0	70	63	57	72	80	87	68	95	150	59	118	85	64	97	101	0	0	72	68	64	83	68	68	64	89	68	59	0	0	0	0	0
2013-06-05	2335	87	59	59	59	61	78	80	78	68	118	162	78	112	97	63	93	112	0	57	74	72	64	66	76	63	61	76	70	74	61	0	0	57	0
2013-06-06	2364	93	57	66	64	57	78	68	72	74	114	154	63	123	80	63	99	104	0	57	85	61	59	70	74	66	64	101	66	61	57	0	0	57	57
2013-06-07	2280	108	57	59	72	59	80	70	76	89	102	166	63	102	80	64	116	83	0	0	80	66	64	82	85	61	66	85	66	63	57	0	0	59	0
2013-06-08	2425	85	61	64	59	64	76	66	80	70	104	155	70	139	85	63	108	102	0	57	76	70	64	72	64	63	64	87	61	66	59	57	0	57	57
2013-06-09	2316	106	0	64	70	59	82	72	70	72	108	176	66	99	72	59	118	104	57	59	80	64	59	70	74	68	57	82	59	70	63	0	0	57	0
2013-06-10	2209	89	59	59	64	63	74	74	80	82	76	121	61	104	70	57	76	104	0	57	68	66	64	80	76	57	59	74	59	61	57	0	0	57	61
2013-06-11	2057	97	0	57	57	57	82	70	83	68	76	144	61	101	70	59	80	97	0	57	82	64	63	82	76	57	74	66	63	57	57	0	0	0	0
2013-06-12	2052	93	59	59	66	59	78	68	68	82	102	123	70	110	76	64	80	101	0	0	74	64	68	76	80	59	61	82	64	66	0	0	0	0	0
2013-06-13	2393	116	59	64	61	70	64	74	68	72	108	188	59	120	97	68	104	108	59	57	72	66	61	80	91	63	66	85	59	70	64	0	0	0	0
2013-06-14	2337	108	61	66	80	64	74	80	70	76	91	180	74	112	85	59	89	120	57	0	89	64	66	99	70	61	61	89	74	61	57	0	0	0	0
2013-06-15	2257	87	61	63	63	61	76	80	64	78	91	175	66	123	82	59	95	102	0	0	76	61	63	80	64	57	0	72	66	64	57	57	57	0	57
2013-06-16	2073	89	57	61	66	0	68	68	68	68	91	157	74	101	76	59	104	114	0	0	72	63	61	97	70	0	59	78	70	66	0	0	0	59	57
2013-06-17	2315	93	59	63	72	61	70	91	83	68	95	180	74	118	139	59	102	112	0	0	74	64	72	89	74	59	57	83	72	66	66	0	0	0	0
2013-06-18	2191	85	59	63	63	0	83	72	68	74	112	168	64	135	93	57	99	125	0	0	72	68	68	80	66	59	64	97	72	68	0	0	0	57	0
2013-06-19	2488	89	61	63	76	70	82	70	68	85	104	209	74	137	85	66	95	114	0	59	80	63	78	74	70	61	63	87	64	70	57	57	0	57	0
2013-06-20	2288	72	59	59	64	63	66	78	66	91	91	175	66	129	70	59	83	112	57	57	70	70	66	78	68	64	59	87	76	74	59	0	0	0	0
2013-06-21	2364	140	0	63	59	63	87	80	63	82	102	184	66	121	80	64	102	106	57	0	87	78	64	74	63	63	64	97	63	78	57	0	0	57	0
2013-06-22	2071	99	57	63	64	61	72	85	59	61	93	158	59	125	70	61	102	108	0	0	76	64	61	76	63	59	64	82	57	72	0	0	0	0	0
2013-06-23	2124	78	59	59	59	59	83	76	61	59	104	150	74	104	91	57	93	97	0	0	63	57	61	68	68	57	57	91	59	66	0	0	0	0	114
2013-06-24	2538	89	59	68	68	68	82	82	78	76	108	166	61	131	85	64	99	125	57	57	87	66	63	76	78	61	64	95	74	78	59	0	0	57	57
2013-06-25	2149	83	57	59	70	57	70	72	68	83	114	234	63	104	83	63	102	120	0	0	80	70	68	80	68	57	0	82	66	76	0	0	0	0	0
2013-06-26	2394	78	57	57	70	63	83	85	74	78	131	212	63	110	82	57	104	91	57	57	78	63	63	64	64	57	59	89	64	70	57	0	0	57	0
2013-06-27	2420	112	61	72	59	61	78	80	76	83	104	213	61	97	87	59	89	102	0	57	76	68	68	78	82	66	61	64	59	76	57	0	0	57	57
2013-06-28	2194	104	61	63	59	0	74	74	59	76	120	200	66	118	66	64	95	99	0	59	83	61	64	68	72	61	63	72	70	64	59	0	0	0	0
2013-06-29	2081	85	61	78	59	57	74	74	63	63	82	166	66	106	74	61	89	97	0	57	78	61	59	82	68	57	59	76	61	68	0	0	0	0	0
2013-06-30	2052	72	63	0	61	64	78	74	63	68	101	182	61	102	76	61	83	89	0	57	72	61	64	68	59	0	61	68	64	64	59	57	0	0	0
2013-07-01	5510	245	142	145	145	91	218	192	175	201	206	348	136	322	232	142	261	255	0	123	195	137	143	148	172	145	145	211	159	186	117	0	114	59	0
2013-07-02	5099	236	129	139	137	136	180	190	142	168	212	320	164	338	191	73	248	255	57	58	187	142	136	153	174	139	150	194	185	147	60	0	0	59	0
2013-07-03	5216	239	118	137	153	133	189	190	151	168	199	325	134	349	192	144	254	257	115	60	208	151	129	142	168	131	128	212	155	157	69	0	0	59	0
2013-07-04	5214	222	116	150	133	131	190	183	128	189	216	314	132	323	182	125	254	253	60	115	189	130	142	148	199	155	120	211	167	161	119	0	0	57	0
2013-07-05	5143	196	115	145	83	126	193	176	154	166	206	332	156	297	201	131	242	230	57	114	188	148	128	149	187	129	138	210	166	146	120	0	57	57	0
2013-07-06	4784	240	67	142	74	74	174	172	155	153	224	271	128	293	198	127	237	253	60	60	178	159	133	140	175	135	131	192	157	155	127	0	0	0	0
2013-07-07	4998	230	145	86	144	137	178	207	171	197	200	322	146	311	202	115	244	233	118	123	180	140	96	156	179	71	78	212	149	163	65	0	0	0	0
2013-07-08	5418	252	122	149	144	127	183	216	176	214	242	390	167	360	204	137	267	265	0	61	164	138	155	134	169	170	142	213	161	171	125	0	0	0	0
2013-07-09	5381	271	128	150	150	134	172	198	150	196	219	355	143	361	215	133	290	263	0	58	202	149	155	149	183	129	135	208	156	204	125	0	0	0	0
2013-07-10	5183	233	124	142	144	150	170	204	166	172	208	283	143	308	200	131	259	269	57	57	200	131	166	149	160	139	142	189	143	159	126	0	0	59	0
2013-07-11	5196	248	129	134	131	146	174	164	153	183	205	292	147	315	207	130	236	257	65	118	198	126	134	137	191	135	129	202	164	166	66	0	57	57	0
2013-07-12	5134	232	73	144	139	139	212	151	153	161	229	312	132	352	183	140	253	253	63	118	226	137	128	146	166	133	131	181	155	170	122	0	0	0	0
2013-07-13	4966	265	126	136	131	131	175	168	158	194	195	230	146	311	211	129	234	208	57	57	201	156	133	152	163	69	130	202	159	167	58	0	57	57	0
2013-07-14	5148	233	125	143	137	139	192	176	171	184	196	259	146	318	181	129	227	232	57	120	208	145	144	156	157	70	123	221	156	172	117	0	57	57	0
2013-07-15	5290	243	118	142	145	148	166	210	160	177	203	288	143	295	202	144	274	272	57	61	222	138	131	162	205	129	131	207	178	161	63	0	58	57	0
2013-07-16	5142	263	124	143	126	142	177	184	173	205	237	255	143	329	196	132	247	217	58	120	181	133	130	135	190	120	137	223	149	156	60	0	57	0	0
2013-07-17	5208	232	122	144	129	160	178	200	130	185	195	302	170	358	208	139	216	224	57	118	208	144	132	149	222	144	131	207	139	192	73	0	0	0	0
2013-07-18	5202	238	65	135	147	148	177	175	157	181	212	322	168	316	191	132	274	259	114	60	199	133	129	173	180	129	141	176	165	182	67	0	0	0	57
2013-07-19	5426	251	61	149	147	147	171	190	175	189	198	301	161	338	213	137	279	236	57	128	198	136	153	173	185	127	141	233	181	194	120	0	57	0	0
2013-07-20	4937	209	122	149	79	136	170	175	156	176	189	280	148	344	195	161	261	219	70	120	102	142	148	162	168	78	128	204	163	159	124	0	0	0	0
2013-07-21	5253	244	135	142	150	93	180	176	168	190	208	238	159	349	181	136	245	255	114	67	204	140	141	141	176	69	124	195	170	167	125	0	114	0	57
2013-07-22	5515	273	124	128	130	169	159	189	175	186	237	327	164	335	220	148	281	246	0	115	210	155	131	167	193	132	152	211	159	153	132	57	0	0	57
2013-07-23	5067	240	70	132	146	145	195	172	165	174	211	271	155	314	169	148	257	246	57	60	215	156	133	149	186	67	155	216	156	178	70	0	0	59	0
2013-07-24	5408	238	125	133	138	160	181	187	165	189	239	308	146	348	186	149	240	273	57	57	219	135	136	156	187	142	140	214	186	187	71	57	0	59	0
2013-07-25	5250	248	63	135	142	141	181	169	138	182	221	322	161	366	191	133	257	223	61	115	187	143	129	157	174	151	133	213	155	177	125	0	0	57	0
2013-07-26	5229	241	131	133	135	131	196	205	166	195	222	288	157	313	192	125	228	247	57	124	178	142	140	147	187	125	141	186	150	160	130	0	57	0	0
2013-07-27	5029	240	136	79	130	140	186	171	171	163	194	239	138	317	183	146	239	241	58	71	198	135	126	144	186	144	150	206	151	165	125	0	0	57	0
2013-07-28	5029	241	135	143	143	146	218	161	181	201	178	275	142	304	192	151	219	228	57	67	180	86	150	148	178	136	132	218	133	166	63	0	0	0	57
2013-07-29	5396	226	140	136	139	168	217	205	151	185	237	285	166	347	192	129	266	212	61	118	198	165	136	153	217	131	73	202	151	161	114	0	58	57	0
2013-07-30	5409	247	121	133	151	179	177	197	173	194	201	276	147	370	211	139	270	296	57	117	207	174	139	146	176	136	84	219	136	152	127	0	0	0	57
2013-07-31	5060	232	74	74	126	169	174	190	154	187	189	256	148	329	190	142	232	251	57	61	220	140	133	156	181	148	146	198	156	152	66	0	57	72	0
2013-08-01	5293	216	129	137	157	151	181	180	165	166	215	295	139	329	202	156	241	244	57	117	220	128	137	141	192	128	87	248	165	190	123	0	0	57	0
2013-08-02	5084	244	135	145	141	181	178	205	164	176	202	292	142	354	214	146	197	211	0	63	192	140	135	151	172	146	144	222	160	154	78	0	0	0	0
2013-08-03	4877	278	126	143	140	153	189	162	148	169	197	253	147	307	214	144	260	216	0	61	190	130	69	139	156	73	153	224	164	154	61	0	0	0	57
2013-08-04	4998	241	127	83	130	185	153	181	164	206	220	265	99	341	200	140	241	203	57	61	212	140	134	136	180	71	130	221	146	156	118	0	0	57	0
2013-08-05	5107	244	126	140	147	198	184	168	109	178	198	308	87	349	199	140	242	248	0	60	221	158	133	158	202	96	86	234	162	149	126	0	0	57	0
2013-08-06	5199	250	71	129	140	204	179	183	183	183	198	279	165	346	185	138	260	250	0	67	220	148	131	170	196	145	128	218	157	156	120	0	0	0	0
2013-08-07	5672	269	134	161	142	181	185	195	156	178	220	316	160	351	208	139	296	267	58	124	204	163	142	156	196	146	142	211	150	182	124	0	0	59	57
2013-08-08	5517	267	134	137	137	159	168	191	168	171	221	316	171	344	245	167	286	261	0	69	228	159	134	165	184	86	133	257	152	178	114	57	58	0	0
2013-08-09	5393	244	66	129	128	192	210	202	153	168	210	340	174	349	215	136	248	251	57	58	228	157	137	174	191	148	136	198	162	157	118	0	0	57	0
2013-08-10	5558	246	137	157	138	154	195	195	202	189	170	314	146	385	197	145	232	252	59	127	246	159	129	144	193	137	141	204	157	163	131	0	57	0	57
2013-08-11	5247	250	143	139	78	186	156	178	192	163	212	270	171	318	215	135	279	273	60	125	208	154	165	148	181	86	163	194	148	196	61	0	0	0	0
2013-08-12	5597	247	126	146	133	176	199	187	181	208	250	314	127	314	217	137	288	275	114	66	230	142	138	152	195	141	139	226	186	161	123	0	0	59	0
2013-08-13	5272	259	127	132	126	171	211	176	172	174	182	309	159	344	187	83	240	235	58	61	221	139	141	134	192	139	139	221	186	169	128	0	0	57	0
2013-08-14	5247	262	128	131	141	166	163	206	181	182	192	283	145	336	187	135	251	280	0	123	193	143	142	146	211	144	82	211	168	193	122	0	0	0	0
2013-08-15	5543	270	142	148	159	179	206	185	185	218	226	296	156	352	238	146	240	206	65	61	220	149	152	159	183	80	135	202	181	167	117	0	0	63	57
2013-08-16	5377	255	71	137	150	152	157	192	166	188	252	264	155	396	215	140	265	255	57	69	226	155	161	165	163	141	143	208	176	164	79	0	60	0	0
2013-08-17	5288	263	128	153	67	164	165	210	171	190	187	235	147	355	180	144	248	250	60	127	214	153	148	150	169	155	151	204	158	156	70	0	0	59	57
2013-08-18	5572	257	136	145	149	163	184	215	161	193	213	276	157	347	193	140	265	232	115	73	229	170	153	159	248	113	161	209	179	162	118	0	57	0	0
2013-08-19	5592	275	76	135	169	185	174	181	155	208	210	305	161	353	212	152	296	268	61	139	207	172	142	145	169	136	148	237	181	147	136	0	0	57	0
2013-08-20	5693	260	133	159	143	212	189	227	170	207	227	282	174	336	201	143	259	263	58	70	222	169	150	164	177	149	152	217	154	192	118	0	57	59	0
2013-08-21	5737	257	137	140	146	194	190	205	202	191	210	325	143	351	261	153	265	272	66	122	239	155	142	150	197	165	163	215	185	182	57	0	0	57	0
2013-08-22	5760	279	69	167	153	162	181	229	183	198	216	297	160	333	230	145	282	250	123	79	236	170	166	163	185	93	150	223	176	173	117	0	58	57	57
2013-08-23	5523	301	66	132	148	157	169	183	184	192	200	339	190	345	231	169	250	265	119	67	214	158	143	153	196	142	155	223	176	195	61	0	0	0	0
2013-08-24	5497	278	120	131	140	152	183	205	167	187	191	275	167	383	215	137	242	235	120	73	193	143	165	156	202	139	153	226	153	184	66	0	57	59	0
2013-08-25	5173	256	124	133	135	203	155	252	176	188	188	263	161	278	189	133	260	229	0	65	217	150	146	149	178	138	167	213	145	158	67	0	57	0	0
2013-08-26	5594	265	127	133	147	194	161	259	174	200	204	334	143	338	211	87	263	273	61	74	200	144	153	160	185	135	159	228	165	179	120	0	59	59	0
2013-08-27	5754	252	131	150	153	336	181	254	210	160	198	310	159	350	206	145	263	267	60	80	202	146	133	147	184	133	153	234	163	211	126	0	0	0	57
2013-08-28	6168	257	130	148	172	255	185	244	236	203	194	363	181	440	213	158	303	305	63	71	256	170	157	158	241	129	159	246	184	219	128	0	0	0	0
2013-08-29	5807	261	140	156	151	194	197	258	185	218	242	288	153	359	198	141	300	214	119	65	225	130	169	154	184	149	141	256	160	197	146	0	57	0	0
2013-08-30	5343	256	126	139	136	181	178	196	169	191	206	288	166	353	215	79	250	252	60	57	189	150	148	183	157	153	165	242	147	184	70	0	57	0	0
2013-08-31	5291	239	120	144	131	186	169	212	172	183	209	273	141	344	211	142	241	233	0	82	209	157	132	143	172	213	145	193	158	163	117	0	0	57	0
2013-09-01	5655	256	127	149	148	225	203	233	179	187	219	300	154	367	209	148	229	274	57	79	226	138	136	180	190	175	156	242	168	171	130	0	0	0	0
2013-09-02	6030	294	126	133	136	288	177	274	208	192	217	421	142	366	224	135	271	252	0	141	227	155	171	164	207	167	161	221	156	215	130	0	0	59	0
2013-09-03	6271	304	131	140	162	258	216	255	210	225	243	354	149	380	230	152	283	280	61	70	210	167	174	153	208	153	158	249	171	232	122	57	0	57	57
2013-09-04	6490	272	135	159	147	218	212	259	190	196	240	499	171	414	257	143	280	306	0	139	275	163	161	203	210	176	165	245	198	266	134	57	0	0	0
2013-09-05	6148	298	80	159	146	175	217	226	210	176	238	385	164	428	263	148	328	272	57	135	242	160	170	175	202	176	149	261	170	215	66	0	57	0	0
2013-09-06	5969	306	133	155	160	163	206	254	232	188	207	387	148	380	234	162	301	294	0	131	222	149	185	155	181	172	148	241	162	190	66	0	57	0	0
2013-09-07	5871	320	127	150	128	186	238	249	170	197	211	329	173	383	255	79	284	266	58	133	231	148	150	143	206	157	141	243	169	176	57	0	57	57	0
2013-09-08	6276	289	137	150	149	186	221	226	183	218	259	348	165	386	243	143	277	304	57	148	259	170	146	179	237	92	139	273	182	204	135	57	57	57	0
2013-09-09	6337	302	133	166	151	204	220	231	218	216	215	501	169	371	314	158	284	284	60	128	203	172	166	167	208	117	137	253	199	209	67	0	0	57	57
2013-09-10	5943	303	79	157	149	178	208	236	206	195	205	344	166	379	272	123	278	223	114	79	231	140	145	170	218	199	148	216	200	199	125	0	0	0	58
2013-09-11	6164	272	130	162	166	168	223	215	211	201	225	385	169	412	246	143	303	279	124	144	226	92	135	166	199	175	155	238	166	195	124	0	58	57	0
2013-09-12	6489	325	146	155	194	156	232	229	228	225	205	453	165	408	248	150	293	271	60	133	252	167	162	151	221	180	142	292	219	197	57	0	58	57	58
2013-09-13	6220	285	129	158	170	168	214	204	199	194	249	440	145	368	282	135	311	322	0	63	229	154	162	144	275	160	158	224	186	288	145	0	0	59	0
2013-09-14	5830	309	138	87	149	145	231	188	205	233	209	352	165	386	227	155	290	297	58	70	246	158	132	175	226	150	140	207	158	216	71	0	0	0	57
2013-09-15	6098	283	127	154	149	131	222	216	198	214	208	322	179	405	266	146	304	289	57	139	241	144	160	163	201	92	135	242	169	183	127	0	114	61	57
2013-09-16	5829	271	125	177	138	146	235	203	182	178	196	343	176	351	246	150	277	263	57	80	228	169	147	161	214	181	137	257	196	215	73	57	0	0	0
2013-09-17	5802	248	127	152	153	143	204	174	215	190	222	291	166	342	233	142	297	264	57	66	221	159	142	164	217	185	144	253	168	170	122	57	57	57	0
2013-09-18	5518	282	80	137	155	151	209	235	210	195	233	303	165	384	238	83	326	241	0	61	235	147	137	142	174	141	79	244	168	180	126	0	0	57	0
2013-09-19	5764	281	137	143	168	152	223	215	220	207	204	334	168	394	228	140	244	285	57	63	233	151	66	174	240	82	133	239	176	226	124	0	0	57	0
2013-09-20	5713	278	127	139	141	141	218	208	189	216	211	289	177	441	233	139	300	274	61	115	198	144	140	156	199	131	79	259	184	211	58	0	0	0	57
2013-09-21	5612	313	76	157	152	152	209	183	182	189	183	289	160	374	207	146	298	296	57	57	212	157	126	165	194	150	144	262	165	176	124	0	0	57	0
2013-09-22	5919	284	155	141	169	155	180	209	205	195	232	335	160	391	239	164	317	263	57	122	245	137	144	162	159	149	136	227	174	174	125	0	57	57	0
2013-09-23	6074	276	128	152	151	161	211	214	220	211	247	315	163	421	250	127	305	296	63	127	224	143	161	181	189	147	148	255	166	183	66	57	57	59	0
2013-09-24	5852	264	141	151	159	147	227	191	202	182	252	338	186	389	256	147	269	269	114	60	225	133	136	187	182	143	136	242	181	157	129	0	0	57	0
2013-09-25	5881	280	142	152	170	152	218	216	217	185	244	324	186	384	250	146	321	265	0	59	221	150	137	206	185	138	137	245	154	203	128	0	66	0	0
2013-09-26	5809	290	70	136	166	168	189	227	194	204	272	342	144	408	284	140	273	314	58	57	192	146	138	193	197	147	152	236	170	178	124	0	0	0	0
2013-09-27	5550	273	138	149	155	135	209	231	200	177	216	271	162	413	235	145	290	273	57	66	226	131	138	164	186	78	138	215	177	171	74	0	0	57	0
2013-09-28	5321	290	135	168	148	74	196	206	185	180	198	281	152	339	220	145	305	260	0	70	209	139	134	171	203	82	132	218	183	171	70	0	57	0	0
2013-09-29	5558	255	128	143	153	148	178	195	224	185	191	264	156	358	210	146	299	294	57	61	207	128	131	164	190	136	139	225	176	176	125	0	0	59	57
2013-09-30	5611	276	128	157	215	145	195	186	192	196	193	314	161	376	233	144	298	290	0	115	230	154	132	149	158	143	143	288	175	159	66	0	0	0	0
2013-10-01	5417	263	123	157	167	140	190	176	188	190	194	244	152	328	245	146	289	278	114	61	204	144	136	161	176	73	133	237	169	168	114	0	57	0	0
2013-10-02	5456	305	69	154	173	140	204	185	188	199	194	250	157	359	246	145	275	255	61	61	219	143	132	166	195	71	154	228	194	150	69	57	58	0	0
2013-10-03	5473	252	128	155	169	139	189	200	190	188	227	255	154	337	218	95	347	300	63	61	200	151	133	155	205	67	139	248	207	174	70	0	57	0	0
2013-10-04	5944	289	128	162	157	67	254	205	192	196	248	278	165	394	234	150	331	302	0	80	248	159	150	163	221	154	139	261	221	199	79	0	0	61	57
2013-10-05	5940	282	139	168	157	142	218	205	222	231	235	295	159	355	216	141	339	337	57	117	215	149	134	152	193	136	128	256	189	181	135	0	0	0	57
2013-10-06	5738	298	74	161	150	131	228	165	206	190	224	310	156	341	232	137	290	301	65	58	218	139	132	171	200	152	137	246	200	183	71	57	0	57	58
2013-10-07	5779	295	127	170	150	153	259	191	233	212	254	266	153	379	270	137	294	307	58	115	214	130	131	167	191	153	86	229	211	183	61	0	0	0	0
2013-10-08	5819	283	74	179	153	140	215	188	183	210	237	343	150	370	255	137	303	289	57	122	269	164	122	170	183	136	144	259	201	147	79	0	0	57	0
2013-10-09	5885	255	135	159	160	154	244	197	181	183	235	339	163	382	229	144	313	267	67	115	206	137	139	171	199	141	92	271	176	174	143	0	57	0	57
2013-10-10	5952	270	137	170	175	146	225	204	192	227	220	289	164	399	249	164	326	272	118	60	183	151	124	179	225	71	139	264	174	175	141	0	60	59	0
2013-10-11	5659	286	130	155	156	142	215	191	198	196	226	332	164	383	254	145	283	271	0	0	216	140	150	193	169	165	152	258	176	182	74	57	0	0	0
2013-10-12	5441	268	134	146	141	140	227	193	181	203	210	290	187	362	237	132	273	265	0	63	234	87	138	176	183	146	150	252	179	171	73	0	0	0	0
2013-10-13	5704	250	132	157	142	147	210	189	183	217	262	306	150	342	244	147	269	267	57	118	234	151	153	185	181	79	138	277	172	159	71	0	58	57	0
2013-10-14	6011	278	133	150	161	132	228	196	205	206	277	323	167	395	239	189	331	307	115	115	188	148	131	166	214	142	125	262	185	180	66	0	0	57	0
2013-10-15	5679	290	127	168	170	155	198	201	191	190	255	307	174	324	218	148	320	297	57	0	199	134	130	157	172	127	148	242	178	166	122	0	57	57	0
2013-10-16	5609	307	133	173	156	147	204	172	206	201	229	280	150	405	227	152	322	278	0	57	206	130	136	155	194	80	82	254	166	175	118	0	0	57	57
2013-10-17	5580	278	142	168	150	142	209	196	189	205	237	296	141	327	254	150	323	291	57	58	212	147	134	163	197	86	141	231	186	153	60	0	0	57	0
2013-10-18	5576	266	127	156	155	79	192	178	196	211	242	280	154	381	227	155	307	269	57	60	200	163	134	165	184	138	140	217	166	196	66	0	58	57	0
2013-10-19	5901	280	126	146	150	138	196	191	207	210	221	310	161	409	226	156	306	288	114	65	259	140	152	155	196	135	79	246	170	158	137	57	58	59	0
2013-10-20	6138	330	131	166	149	76	209	200	215	225	298	308	149	411	225	154	381	315	114	73	211	150	144	149	174	150	132	284	188	178	135	0	57	57	0
2013-10-21	6208	299	168	174	159	141	235	194	191	238	270	347	158	418	235	137	335	315	0	116	216	160	151	156	185	151	175	242	167	166	137	57	0	0	115
2013-10-22	5814	329	129	147	179	80	229	174	159	217	257	344	172	378	210	142	316	306	57	63	225	160	156	182	186	129	157	226	170	155	123	57	0	0	0
2013-10-23	5738	310	139	166	156	87	206	192	191	219	249	286	159	374	209	139	316	288	58	117	193	183	142	171	194	133	148	213	202	172	60	0	0	66	0
2013-10-24	5742	297	128	159	202	134	209	180	204	172	236	337	160	333	251	151	322	310	0	61	229	134	137	185	170	135	137	221	210	156	125	0	0	57	0
2013-10-25	5420	258	66	154	165	160	209	174	187	204	259	282	163	351	196	127	289	322	57	125	180	145	136	153	166	143	141	238	154	156	60	0	0	0	0
2013-10-26	5310	226	134	155	152	126	173	181	170	210	236	268	165	325	182	124	283	269	57	114	181	150	136	146	173	137	74	248	172	143	143	0	0	57	0
2013-10-27	5700	272	137	158	145	131	229	198	183	235	270	268	158	366	243	147	282	305	57	123	200	152	153	166	179	137	137	213	183	150	66	57	0	0	0
2013-10-28	5896	280	142	155	145	139	220	178	184	195	274	336	161	399	241	143	353	343	57	115	174	147	134	152	178	141	143	208	204	171	125	0	0	59	0
2013-10-29	5573	287	120	156	168	137	203	202	175	214	275	283	155	404	217	128	292	293	0	61	212	143	125	151	105	139	141	255	174	173	63	0	61	61	0
2013-10-30	5469	249	129	146	151	159	183	189	179	218	246	284	169	371	202	127	280	331	57	0	213	157	143	162	173	135	138	215	177	166	120	0	0	0	0
2013-10-31	5568	294	148	157	164	131	201	181	176	189	237	278	146	389	237	149	273	316	58	70	204	153	152	153	179	137	132	210	163	167	124	0	0	0	0
2013-11-01	5350	252	130	133	152	154	176	202	177	195	252	310	118	350	200	139	274	275	0	60	205	144	138	174	175	158	92	214	180	183	138	0	0	0	0
2013-11-02	5258	259	132	148	146	143	181	178	184	202	223	267	131	349	211	139	272	288	0	58	182	74	134	161	177	139	146	225	155	175	120	0	0	59	0
2013-11-03	5341	236	66	134	167	80	176	186	181	200	248	288	151	331	227	125	305	296	66	60	182	167	154	159	168	133	131	202	169	168	128	0	57	0	0
2013-11-04	5861	249	127	151	154	136	214	191	194	180	290	325	169	354	201	132	295	341	63	71	209	163	146	149	196	139	134	255	165	171	126	0	57	57	57
2013-11-05	5573	256	155	161	163	143	179	198	185	185	229	288	165	352	221	149	268	289	58	61	218	135	173	143	195	138	131	231	163	152	69	0	0	63	57
2013-11-06	5816	247	138	180	156	129	194	181	190	187	282	283	162	384	275	157	307	294	116	57	221	140	133	161	168	143	163	237	176	170	69	0	0	59	57
2013-11-07	5691	249	129	140	164	139	194	215	188	187	223	313	142	358	243	91	444	269	57	57	194	146	150	152	184	143	130	239	162	155	120	0	0	57	57
2013-11-08	5471	233	120	147	145	141	197	170	173	206	225	259	161	344	212	138	291	269	114	61	212	134	139	152	196	135	79	239	160	172	66	0	57	57	67
2013-11-09	5275	241	122	133	164	83	205	211	194	197	234	237	140	328	181	141	268	244	57	120	211	155	150	150	194	63	128	218	157	166	124	0	0	59	0
2013-11-10	4957	247	87	155	133	135	179	182	181	230	249	234	179	318	208	83	255	272	0	65	175	73	128	136	166	133	133	192	163	150	0	0	0	59	57
2013-11-11	5403	244	133	142	156	144	187	199	166	188	201	298	158	332	223	139	276	258	69	122	187	145	131	138	181	133	133	198	183	162	63	0	0	57	57
2013-11-12	5319	249	140	148	129	152	202	214	165	181	238	285	165	349	224	83	253	267	0	116	201	148	143	144	175	136	141	217	168	168	61	0	0	57	0
2013-11-13	5517	272	129	155	155	143	215	173	185	228	250	306	182	339	207	147	233	280	57	61	192	144	146	153	190	133	137	245	185	152	66	0	0	57	0
2013-11-14	5532	261	130	160	147	138	169	187	193	182	247	285	169	325	208	147	294	301	0	66	196	147	143	163	165	127	146	200	187	164	114	57	0	57	57
2013-11-15	5354	248	130	170	165	153	190	172	169	187	223	254	166	338	173	146	246	271	57	60	218	138	130	142	181	139	140	208	144	156	125	0	57	0	58
2013-11-16	5065	243	130	144	140	70	170	177	174	187	222	257	155	309	192	137	238	264	60	0	180	145	153	149	171	91	141	237	151	146	118	0	0	57	57
2013-11-17	5213	239	136	133	153	133	173	195	150	193	212	263	160	288	213	138	232	253	60	66	217	130	136	140	174	154	145	220	181	152	117	0	57	0	0
2013-11-18	5237	231	138	159	146	137	194	173	183	203	225	280	164	327	219	133	252	251	0	60	194	138	157	159	179	149	135	201	155	165	130	0	0	0	0
2013-11-19	5407	252	124	144	153	133	192	164	167	169	227	315	148	317	213	143	273	283	57	120	203	140	150	155	173	74	139	221	163	159	122	57	0	57	0
2013-11-20	5599	235	137	150	158	137	196	167	188	172	236	309	163	340	220	154	279	300	58	118	185	140	141	146	183	135	189	218	149	150	128	0	60	0	58
2013-11-21	5256	251	128	163	154	127	180	161	187	169	216	284	145	331	208	136	247	265	61	60	191	152	168	169	179	70	99	217	196	155	69	0	57	61	0
2013-11-22	5386	234	74	152	155	138	188	177	188	197	230	350	159	350	211	127	272	264	0	65	216	146	139	159	174	83	141	247	183	159	83	0	61	64	0
2013-11-23	5229	261	122	161	146	136	189	191	152	183	215	238	160	361	181	126	271	245	66	117	207	141	136	151	194	79	74	214	161	167	127	0	0	57	0
2013-11-24	5200	251	130	148	152	146	185	178	164	174	204	253	144	359	201	128	254	271	0	114	210	135	137	148	172	138	128	215	161	180	61	0	0	59	0
2013-11-25	5755	282	129	156	142	150	220	228	159	191	219	372	144	401	194	147	262	304	57	58	199	145	137	184	179	146	142	208	172	176	137	0	0	57	58
2013-11-26	5638	257	130	137	155	137	193	201	165	205	232	361	177	396	185	137	261	265	57	61	198	155	150	161	173	154	135	216	170	171	125	0	0	61	57
2013-11-27	5288	271	130	164	168	154	180	190	153	179	208	290	153	305	187	129	241	271	60	60	189	141	139	162	166	148	143	204	163	153	130	0	0	57	0
2013-11-28	5038	244	114	138	144	151	195	178	164	185	190	259	148	332	204	86	243	250	120	0	207	133	134	187	122	74	79	204	160	156	123	0	57	57	0
2013-11-29	4819	240	133	131	141	138	202	173	148	183	183	240	145	331	179	109	205	268	0	74	185	136	139	150	187	78	127	226	141	143	84	0	0	0	0
2013-11-30	5177	239	130	157	159	86	176	200	161	256	211	253	135	315	187	144	284	267	58	122	211	145	158	137	170	149	82	207	165	87	126	0	0	0	0
2013-12-01	5187	239	74	164	150	79	170	170	157	184	204	231	154	292	204	136	248	271	57	117	186	136	130	150	170	161	154	213	195	157	120	0	0	57	57
2013-12-02	5648	270	124	225	157	134	180	185	194	215	246	330	173	330	231	133	284	250	114	114	189	173	131	164	163	135	79	204	164	174	65	0	57	61	0
2013-12-03	5627	259	83	152	160	163	187	186	180	211	227	394	147	353	239	84	282	323	0	126	219	146	146	154	179	83	151	211	171	168	127	0	57	59	0
2013-12-04	5493	272	136	147	137	145	191	186	186	202	223	280	141	291	231	144	284	260	58	69	226	147	122	146	180	140	140	242	201	183	126	0	0	57	0
2013-12-05	5586	233	132	143	188	145	188	189	182	197	208	309	143	360	203	133	292	312	61	70	191	147	132	153	196	148	134	230	158	172	123	57	0	57	0
2013-12-06	5374	247	147	104	164	140	209	203	181	181	264	265	161	349	204	147	319	299	60	71	185	127	135	149	172	143	92	196	168	105	130	0	0	57	0
2013-12-07	5049	229	142	70	82	78	185	185	180	164	203	323	181	322	190	135	252	297	0	122	216	151	131	150	165	83	148	227	172	144	122	0	0	0	0
2013-12-08	5269	235	71	141	157	139	182	175	191	192	203	258	138	382	208	152	268	256	122	118	234	138	135	162	197	89	70	209	151	166	73	0	57	0	0
2013-12-09	5535	256	122	137	144	132	177	196	152	184	266	301	180	357	221	148	285	293	57	131	200	151	135	149	198	176	134	205	164	157	70	0	0	57	0
2013-12-10	5657	255	129	150	170	157	185	191	200	181	240	306	150	307	221	132	267	250	57	125	179	158	135	147	212	148	135	228	175	172	123	57	58	0	57
2013-12-11	5129	240	127	150	146	139	168	212	169	197	225	299	162	361	209	137	234	267	0	58	223	142	135	160	171	78	89	217	163	132	61	0	58	0	0
2013-12-12	5085	256	128	157	143	133	165	198	167	183	195	265	133	297	210	95	296	248	0	69	212	134	135	150	168	136	92	193	155	193	65	57	0	57	0
2013-12-13	4971	237	66	79	145	79	172	173	206	166	224	261	142	344	192	142	242	288	57	123	196	142	146	144	190	148	79	204	154	167	63	0	0	0	0
2013-12-14	4981	225	131	136	93	132	173	211	150	171	202	238	154	331	219	145	244	278	57	66	200	134	140	137	163	83	138	206	157	139	128	0	0	0	0
2013-12-15	5178	258	120	82	87	138	178	187	174	165	231	263	157	327	214	91	261	281	57	61	207	143	136	146	174	144	150	211	252	152	74	0	0	57	0
2013-12-16	5721	307	128	150	170	80	201	168	215	187	221	296	145	301	226	151	254	262	114	127	209	139	137	141	200	133	138	395	171	176	65	0	57	57	0
2013-12-17	5518	253	133	153	165	135	189	177	177	212	279	252	176	345	225	136	274	266	60	60	213	138	155	133	176	128	140	205	163	168	118	0	57	57	0
2013-12-18	5295	258	125	136	168	149	147	183	171	163	195	288	135	340	241	143	276	258	57	122	217	137	158	156	182	67	120	207	164	155	63	0	0	57	57
2013-12-19	5246	244	66	151	154	142	209	208	173	190	203	292	143	322	199	142	243	269	60	63	202	151	148	132	207	135	71	233	164	150	120	0	0	0	60
2013-12-20	4998	256	132	134	139	129	176	170	160	180	215	272	148	295	195	73	241	265	58	66	196	130	146	122	184	136	154	216	141	151	61	57	0	0	0
2013-12-21	5035	267	137	135	142	133	194	189	169	164	203	273	130	291	202	87	227	251	61	66	202	140	137	159	186	135	156	230	160	148	61	0	0	0	0
2013-12-22	4853	283	130	130	132	70	182	176	172	176	201	238	157	286	201	137	285	256	0	124	203	135	142	153	175	66	89	192	86	148	71	0	57	0	0
2013-12-23	5396	306	60	146	158	80	201	208	180	181	192	304	177	333	218	124	267	248	61	120	202	150	154	151	189	141	138	217	167	152	114	57	0	0	0
2013-12-24	5223	251	130	134	163	124	176	163	164	184	217	273	158	325	179	136	257	267	120	122	207	143	135	146	184	136	134	194	168	159	74	0	0	0	0
2013-12-25	5065	263	155	147	148	145	181	176	162	171	193	261	135	297	221	154	238	237	57	0	214	138	143	170	168	135	147	184	96	148	124	0	0	57	0
2013-12-26	5451	243	131	135	150	129	218	193	225	201	220	301	145	312	196	160	265	297	0	115	227	153	147	146	176	135	132	205	153	157	70	0	57	57	0
2013-12-27	5195	278	124	158	155	143	198	189	157	170	206	280	148	284	238	122	269	247	61	57	207	150	134	154	163	148	140	216	179	157	63	0	0	0	0
2013-12-28	5091	240	70	141	161	129	187	191	183	168	199	246	149	304	199	148	257	241	57	57	205	127	153	151	180	138	127	218	155	137	115	0	0	0	58
2013-12-29	4946	274	129	146	129	100	180	173	175	166	216	268	147	295	205	143	265	259	0	57	199	145	152	145	186	133	131	213	172	86	57	0	0	0	0
2013-12-30	5634	263	126	160	142	142	187	185	173	174	215	264	142	338	204	149	297	314	57	115	218	144	148	131	187	131	128	242	156	148	120	0	120	57	57
2013-12-31	5533	264	131	125	153	136	192	186	159	166	234	298	148	332	212	137	468	281	114	61	216	144	135	160	155	125	131	217	163	159	74	0	0	57	0
2014-01-01	5349	243	129	152	146	136	166	180	171	167	233	249	137	297	214	144	285	276	57	135	199	146	159	145	182	130	140	230	159	159	126	0	57	0	0
2014-01-02	5986	280	137	150	146	138	204	203	195	178	234	327	172	356	208	149	316	315	120	120	238	149	134	161	184	149	131	398	183	176	69	0	0	66	0
2014-01-03	5818	267	131	140	153	132	206	183	194	202	227	318	157	465	216	139	268	312	114	70	255	142	141	149	208	131	137	254	179	192	136	0	0	0	0
2014-01-04	5636	274	138	147	152	151	201	179	190	175	233	283	138	365	214	148	300	297	63	61	251	169	131	177	181	79	149	240	198	166	129	0	57	0	0
2014-01-05	5650	264	163	150	189	133	217	195	170	198	270	286	146	383	222	78	284	282	61	69	210	144	141	160	194	159	147	229	194	181	131	0	0	0	0
2014-01-06	6002	286	139	144	154	144	193	198	208	221	297	308	183	362	220	142	328	309	116	117	232	154	155	154	230	137	136	246	191	177	60	0	0	61	0
2014-01-07	5726	284	70	150	151	140	193	193	190	197	250	292	159	411	236	150	380	321	0	58	250	144	141	167	202	99	163	237	197	169	132	0	0	0	0
2014-01-08	5682	273	92	161	172	161	191	192	197	189	256	303	163	341	220	139	291	318	58	63	245	156	175	148	205	140	96	271	190	152	67	0	0	57	0
2014-01-09	5908	278	153	143	154	143	229	193	183	207	248	317	165	422	248	166	307	299	57	58	221	159	146	163	205	141	154	254	189	186	61	0	0	59	0
2014-01-10	5794	246	132	146	172	146	224	193	208	203	235	302	160	356	214	130	279	273	61	123	235	160	142	149	205	150	161	241	178	171	142	0	0	57	0
2014-01-11	6067	257	83	143	182	170	227	223	178	216	213	275	159	415	207	140	273	337	118	128	280	148	157	149	229	154	144	246	177	184	84	0	57	57	57
2014-01-12	5857	288	147	157	159	161	219	225	204	234	207	283	144	350	228	155	294	331	60	70	236	167	165	161	200	174	122	282	183	186	65	0	0	0	0
2014-01-13	6403	289	144	164	100	144	224	229	187	216	277	348	153	432	234	157	379	337	120	132	235	152	173	187	207	169	133	263	176	199	127	0	0	59	57
2014-01-14	5592	294	139	155	140	142	194	179	211	190	238	270	153	382	227	148	285	297	0	0	241	160	146	181	198	142	157	241	171	181	73	57	0	0	0
2014-01-15	5401	270	139	150	160	149	181	181	152	205	224	272	141	315	181	140	265	247	60	127	254	155	171	169	182	89	139	232	151	181	60	0	0	59	0
2014-01-16	5832	301	131	143	149	71	215	204	200	183	255	341	160	345	209	144	275	286	58	114	200	149	138	165	219	154	146	213	169	193	74	0	57	57	114
2014-01-17	6496	353	136	161	160	189	208	264	261	227	237	372	174	435	221	159	313	328	61	124	250	174	158	184	215	106	148	255	183	199	124	0	60	57	0
2014-01-18	5975	282	136	173	89	168	215	218	217	229	233	299	183	400	183	152	290	290	61	116	270	166	165	176	219	145	144	261	206	172	60	0	57	0	0
2014-01-19	5757	295	138	159	147	155	176	211	208	196	211	287	145	313	195	138	282	277	58	122	219	222	153	160	239	87	83	263	192	187	125	0	57	0	57
2014-01-20	5743	281	146	158	159	157	192	203	176	198	242	305	166	320	183	146	316	290	61	66	223	156	176	165	199	176	157	249	171	174	71	0	0	61	0
2014-01-21	5678	263	146	156	150	159	192	187	167	176	236	340	163	306	168	126	279	292	58	123	255	157	139	167	213	146	148	229	164	131	124	0	61	57	0
2014-01-22	5593	295	130	160	154	146	179	203	171	168	228	316	140	319	210	142	288	265	57	63	255	166	146	139	175	189	139	238	167	168	120	0	0	57	0
2014-01-23	5527	292	130	150	186	152	190	193	200	187	214	294	148	323	182	159	260	266	58	60	174	153	147	149	182	153	139	203	179	159	127	0	57	61	0
2014-01-24	5451	276	122	160	175	168	220	207	179	210	211	259	153	312	181	93	218	250	60	61	224	159	137	163	176	137	139	213	217	180	133	0	58	0	0
2014-01-25	5378	288	74	161	147	153	156	183	193	206	218	294	154	315	178	166	248	264	65	57	231	145	133	146	189	146	126	240	227	157	61	0	0	57	0
2014-01-26	5141	267	66	146	157	132	195	170	212	173	209	299	139	308	190	84	233	271	66	61	216	157	139	148	198	70	136	226	188	168	60	0	57	0	0
2014-01-27	5426	278	71	143	159	158	196	159	182	187	210	284	152	357	193	148	255	236	61	58	231	159	141	164	182	128	138	245	196	178	63	0	0	57	57
2014-01-28	5347	265	71	161	83	158	191	195	210	182	194	293	159	333	200	154	277	237	60	60	244	150	137	148	210	133	130	230	169	195	58	0	0	0	60
2014-01-29	5577	272	123	163	144	141	190	179	209	183	206	258	154	304	175	159	274	252	63	63	233	158	147	151	189	89	140	232	176	189	131	57	57	59	57
2014-01-30	4692	246	127	144	78	131	170	168	162	168	163	204	139	265	163	89	238	200	122	60	178	151	143	126	161	80	123	165	162	176	76	0	0	0	114
2014-01-31	5090	272	133	151	141	150	163	184	169	181	168	222	143	282	159	133	217	235	57	123	238	161	122	142	163	142	131	236	185	160	70	0	57	0	0
2014-02-01	5272	271	71	161	154	102	208	195	210	189	185	250	167	284	167	157	271	266	58	61	251	151	130	135	193	92	154	226	194	176	143	0	0	0	0
2014-02-02	5127	357	69	159	143	150	174	196	200	196	180	216	185	290	164	84	245	233	60	117	225	145	144	163	195	83	91	243	100	190	130	0	0	0	0
2014-02-03	5579	311	86	190	100	161	217	214	209	211	203	270	161	328	192	138	260	252	58	74	240	154	142	178	165	102	146	266	185	173	135	0	0	0	58
2014-02-04	5353	284	130	160	157	144	185	208	195	186	164	260	159	297	182	91	247	234	57	127	250	158	135	165	194	148	141	234	149	190	122	0	0	0	0
2014-02-05	5932	325	136	155	161	152	184	198	214	209	184	245	172	316	227	164	278	261	119	131	253	147	157	151	189	144	144	256	171	198	120	0	57	0	114
2014-02-06	5351	286	83	157	148	141	185	223	185	200	200	260	163	297	168	152	272	267	58	0	228	149	134	167	174	92	142	226	174	181	123	0	57	59	0
2014-02-07	5744	291	133	149	157	155	228	224	234	198	198	291	157	318	198	141	273	279	61	61	253	190	167	155	193	169	154	236	159	202	120	0	0	0	0
2014-02-08	5574	279	113	145	150	157	180	186	194	206	215	298	150	323	197	143	256	248	57	60	246	187	148	161	172	139	135	241	180	177	117	0	57	57	0
2014-02-09	5408	293	66	131	182	165	176	183	181	190	174	283	174	312	202	146	240	232	60	57	239	176	162	154	182	148	146	230	168	171	71	0	57	57	0
2014-02-10	5669	313	71	144	151	157	192	188	179	170	219	284	172	313	165	153	234	288	114	66	226	159	125	156	222	150	157	223	187	189	127	57	57	61	0
2014-02-11	5438	265	127	149	87	157	171	207	190	199	184	305	160	316	178	152	246	257	57	57	232	169	145	159	213	149	156	240	150	175	66	0	0	63	57
2014-02-12	5542	281	133	153	106	155	184	192	172	168	204	300	157	332	188	145	294	247	65	69	228	150	139	140	195	159	148	214	170	163	118	0	57	59	57
2014-02-13	5330	268	139	102	156	143	166	176	201	184	191	280	158	279	211	84	272	275	57	74	225	137	150	153	193	96	156	223	173	170	67	0	57	57	57
2014-02-14	5039	250	125	149	83	157	148	183	187	179	186	322	144	313	196	141	211	242	0	124	202	168	142	132	159	149	80	213	161	172	60	0	0	0	61
2014-02-15	5290	246	73	152	140	135	169	187	180	195	188	313	152	264	195	152	237	220	61	71	223	144	144	152	182	135	140	243	179	181	123	0	0	57	57
2014-02-16	5164	254	139	139	106	145	196	175	201	184	198	268	156	291	180	86	255	220	58	66	216	143	156	149	179	148	131	271	163	160	73	0	58	0	0
2014-02-17	5683	280	142	170	161	145	182	194	172	198	221	285	167	341	171	144	280	298	114	61	229	148	146	160	202	152	152	213	179	195	66	0	0	57	58
2014-02-18	5796	242	119	162	138	145	200	194	166	177	206	346	153	349	201	146	247	254	58	65	229	168	139	154	185	140	139	408	203	172	120	57	57	57	0
2014-02-19	5797	285	124	126	159	171	174	226	189	188	225	340	153	346	181	148	259	269	57	61	241	170	130	149	183	135	137	431	203	162	61	0	0	57	57
2014-02-20	5436	277	147	154	177	135	164	198	172	225	208	309	154	315	215	76	283	232	114	117	224	147	143	141	165	86	135	226	188	189	63	0	0	57	0
2014-02-21	5336	254	73	133	159	137	173	216	169	182	243	341	143	376	178	127	228	260	0	70	203	152	148	139	167	80	143	221	160	167	123	0	0	57	114
2014-02-22	5618	276	132	141	145	74	183	165	195	182	205	373	143	356	185	140	268	268	117	57	241	150	150	170	200	129	138	227	200	169	65	0	57	59	58
2014-02-23	5456	248	118	156	188	143	193	203	189	189	224	326	153	352	221	143	251	251	61	61	228	173	71	163	199	124	139	207	188	179	58	0	0	57	0
2014-02-24	5652	281	124	177	161	146	184	196	213	205	251	332	178	353	200	83	305	262	0	71	231	159	142	158	191	143	163	227	175	160	66	0	0	57	58
2014-02-25	5893	265	135	181	144	174	190	186	215	195	227	344	163	361	241	141	297	291	57	63	217	150	126	158	185	136	138	257	194	160	118	0	65	61	58
2014-02-26	5901	292	131	157	167	142	197	206	206	193	203	328	162	376	239	130	246	279	57	67	203	166	149	153	189	143	145	255	173	182	74	57	57	59	118
2014-02-27	5751	265	127	171	151	147	200	207	184	189	267	267	165	341	205	137	263	379	61	61	212	143	136	165	170	160	142	225	189	178	130	0	57	57	0
2014-02-28	5461	248	127	95	165	135	198	178	180	188	216	276	170	381	241	151	270	280	0	57	198	149	133	173	168	123	134	205	143	183	122	0	57	0	117
2014-03-01	5293	235	66	137	173	136	172	217	170	213	237	268	161	348	202	161	247	266	57	63	198	146	145	155	170	143	150	190	115	165	70	0	58	59	0
2014-03-02	5446	252	126	150	148	145	196	181	192	179	224	243	150	370	216	146	267	286	61	60	211	146	137	160	194	144	142	186	176	168	131	0	0	59	0
2014-03-03	5648	254	123	163	155	150	176	198	249	224	209	282	174	385	224	137	259	293	57	118	188	150	148	149	179	133	137	218	170	161	67	0	57	61	0
2014-03-04	5684	285	128	157	142	147	203	226	186	219	232	330	149	377	198	148	299	284	61	73	214	146	135	159	188	138	148	230	180	169	74	0	0	59	0
2014-03-05	5635	278	69	149	148	142	191	202	192	213	237	317	156	406	237	162	275	308	61	60	181	152	137	163	191	148	143	247	187	147	79	57	0	0	0
2014-03-06	5927	276	69	186	151	147	189	211	185	194	213	280	168	363	221	146	455	286	63	117	217	179	145	150	168	128	133	230	187	171	122	0	57	63	57
2014-03-07	5585	269	130	146	131	148	202	187	187	231	233	294	158	400	201	149	270	263	63	61	219	144	146	139	168	141	86	238	168	164	133	0	57	59	0
2014-03-08	5279	246	79	145	155	99	193	184	183	203	222	301	140	330	213	143	257	287	58	61	222	146	145	155	184	71	135	207	168	162	128	0	0	57	0
2014-03-09	5691	252	137	149	165	148	179	211	183	186	231	293	110	382	209	140	267	308	65	66	216	161	150	165	190	148	146	225	185	175	135	0	0	57	57
2014-03-10	5615	249	141	97	155	108	185	210	175	240	224	296	169	398	211	138	308	283	57	61	227	168	130	158	188	150	92	234	180	186	138	0	0	59	0
2014-03-11	5638	270	74	150	152	149	195	210	202	210	217	345	173	376	208	137	262	282	0	120	218	176	137	148	204	137	137	220	172	173	127	0	0	57	0
2014-03-12	5828	296	133	146	141	92	207	235	219	209	223	261	151	397	200	139	291	300	60	118	238	166	159	187	167	83	153	234	194	193	120	0	57	59	0
2014-03-13	5621	270	78	148	140	146	213	225	183	208	244	285	166	368	213	146	296	292	63	115	192	167	168	161	185	153	138	237	173	182	66	0	0	0	0
2014-03-14	5453	255	71	150	155	83	164	209	199	179	213	301	191	368	207	140	258	224	58	120	228	169	130	152	175	135	129	211	179	164	122	0	57	57	0
2014-03-15	5227	267	127	157	146	73	184	202	161	178	187	260	164	375	195	142	248	251	70	66	188	144	132	142	168	136	135	204	190	158	120	57	0	0	0
2014-03-16	5396	246	136	154	141	156	162	202	184	191	204	264	163	359	191	135	270	287	58	80	173	159	134	140	189	127	128	225	181	172	125	0	0	0	60
2014-03-17	6179	269	127	168	169	169	259	209	192	191	243	328	169	418	243	148	276	286	63	150	215	148	135	159	186	146	136	224	178	195	146	63	114	57	0
2014-03-18	5689	255	125	155	159	150	213	183	182	177	244	339	172	371	253	152	297	265	0	128	235	157	152	170	190	153	133	223	172	157	127	0	0	0	0
2014-03-19	5675	259	124	163	146	176	201	175	204	177	234	289	169	406	219	164	299	301	57	66	192	149	151	175	168	150	152	238	175	170	126	0	0	0	0
2014-03-20	5517	247	79	146	148	162	175	189	204	209	225	294	169	392	209	150	266	266	117	67	193	174	137	150	179	131	159	215	166	176	66	0	0	57	0
2014-03-21	5328	239	130	156	153	174	171	186	199	199	214	274	143	381	183	144	273	246	57	58	189	140	132	144	174	129	138	240	170	105	71	0	57	59	0
2014-03-22	5364	229	74	143	142	159	202	193	179	188	200	273	149	370	227	153	230	295	60	61	207	153	133	158	186	133	141	211	170	162	126	0	57	0	0
2014-03-23	5737	250	136	158	139	155	179	192	209	208	236	325	158	414	220	139	244	305	0	67	181	153	143	172	207	143	143	224	163	167	133	0	57	59	58
2014-03-24	5877	285	134	161	147	156	212	193	176	202	247	382	187	368	195	163	291	318	67	58	221	168	146	158	190	131	131	213	154	165	140	57	0	61	0
2014-03-25	6021	242	137	161	156	160	213	193	205	215	258	350	152	409	229	160	305	293	60	118	234	157	136	185	183	142	151	222	165	186	129	0	58	57	0
2014-03-26	5847	310	128	160	158	152	184	189	175	210	223	346	167	426	178	132	256	295	57	114	221	157	140	165	216	148	138	232	185	202	124	0	0	59	0
2014-03-27	5976	268	140	163	152	155	168	216	193	246	241	381	155	475	188	143	263	320	117	67	231	141	146	162	195	100	166	255	159	186	127	0	0	57	0
2014-03-28	6092	304	138	158	155	156	208	198	192	198	233	374	155	455	188	147	270	347	119	65	231	144	148	170	199	142	163	236	179	182	122	57	0	59	0
2014-03-29	5419	266	139	152	150	153	190	202	168	222	253	271	100	419	220	144	285	289	58	122	187	159	136	149	100	92	92	218	122	172	130	0	0	59	0
2014-03-30	5445	254	137	149	145	150	222	199	182	190	216	276	152	421	206	95	263	326	127	74	205	149	154	157	187	76	156	193	166	153	65	0	0	0	0
2014-03-31	6053	280	140	153	158	172	206	191	183	217	239	350	170	433	214	162	334	338	61	66	194	153	171	169	215	135	148	200	186	174	125	59	0	57	0
2014-04-01	5392	233	124	144	117	153	198	190	187	185	219	341	95	361	201	66	254	314	57	115	174	152	148	156	233	137	145	225	187	164	60	0	0	57	0
2014-04-02	6126	264	127	152	122	156	191	240	170	228	257	341	168	429	224	152	274	337	57	60	225	153	160	168	205	143	163	254	170	181	126	57	57	57	58
2014-04-03	5935	277	127	150	178	156	207	215	188	230	232	328	154	414	240	151	281	339	57	61	194	153	140	165	194	139	169	248	166	180	79	0	66	0	57
2014-04-04	6047	302	148	153	151	154	177	211	211	240	269	335	173	403	231	141	268	332	58	120	198	146	141	163	189	150	153	237	186	166	127	0	57	57	0
2014-04-05	5721	253	138	162	159	149	219	207	185	207	191	318	180	406	207	161	275	281	57	66	194	159	157	180	172	149	170	241	181	162	74	0	61	0	0
2014-04-06	5803	258	127	153	150	159	210	212	205	212	196	329	184	470	225	144	260	345	57	60	219	157	148	195	186	138	161	231	176	105	74	0	0	0	57
2014-04-07	5994	261	133	169	166	154	207	197	196	231	210	322	159	430	230	146	274	301	57	67	192	157	146	183	215	162	161	229	201	174	148	59	57	0	0
2014-04-08	6033	291	127	106	159	138	236	217	226	212	217	304	178	494	211	91	271	329	131	122	225	167	140	176	174	140	155	229	185	198	125	0	0	59	0
2014-04-09	5927	268	130	172	148	154	196	204	209	213	232	327	156	470	207	153	280	301	58	70	183	160	135	168	199	141	154	266	174	161	65	0	57	59	57
2014-04-10	6084	281	131	173	165	136	211	221	204	220	243	359	182	409	240	149	286	319	58	118	209	140	140	162	217	74	153	223	192	164	133	57	58	0	57
2014-04-11	5760	267	135	142	153	155	178	183	183	200	201	343	155	414	247	144	286	323	61	60	197	153	156	199	189	84	163	247	178	172	135	0	0	57	0
2014-04-12	5801	237	127	169	159	151	213	200	172	239	230	345	191	362	207	162	271	311	57	120	224	153	152	162	185	71	151	226	195	176	126	57	0	0	0
2014-04-13	5785	268	136	162	156	156	213	206	177	194	234	314	176	382	200	148	281	322	57	115	216	148	146	165	178	74	153	230	185	152	67	0	57	59	58
2014-04-14	5973	270	131	155	172	147	181	196	218	222	233	338	153	417	238	150	292	322	114	65	197	154	156	161	207	133	156	262	186	163	67	0	57	0	60
2014-04-15	5993	292	133	170	175	140	213	217	202	219	215	364	170	436	196	141	277	317	61	63	249	151	151	166	182	146	142	219	207	183	139	0	0	57	0
2014-04-16	6161	269	131	171	166	142	200	234	215	231	231	364	196	464	194	168	303	295	58	132	203	154	149	146	196	142	145	224	200	197	127	0	57	57	0
2014-04-17	5826	267	147	153	152	148	192	201	202	213	253	335	163	414	221	148	270	319	116	69	197	160	139	158	176	137	150	233	184	186	66	0	57	0	0
2014-04-18	5941	264	118	160	176	166	202	181	196	224	230	363	176	441	215	157	266	336	60	118	222	150	158	146	196	140	130	230	177	162	61	0	0	59	61
2014-04-19	5717	270	118	157	163	144	194	201	222	192	215	345	181	408	170	143	268	348	58	61	219	171	158	153	177	83	143	215	188	167	122	0	63	0	0
2014-04-20	5944	266	137	172	169	159	185	212	181	213	247	320	189	448	206	126	276	309	61	61	210	159	171	165	199	84	148	216	165	181	69	61	61	59	59
2014-04-21	6272	269	142	156	165	148	199	204	223	229	260	348	188	381	220	161	296	358	61	128	238	156	171	184	232	150	151	248	189	174	66	57	0	63	57
2014-04-22	6033	293	127	158	171	152	176	214	190	221	227	371	205	445	236	150	291	317	67	128	221	165	138	198	207	95	140	240	179	185	126	0	0	0	0
2014-04-23	6065	299	127	175	170	166	190	198	181	228	247	362	189	452	233	152	309	301	115	67	222	155	150	160	191	67	139	250	171	168	117	0	0	57	57
2014-04-24	6232	288	145	174	169	148	205	191	198	236	253	341	178	437	253	161	304	330	61	65	248	162	164	186	183	142	163	248	198	165	120	0	57	59	0
2014-04-25	6228	299	141	164	195	148	201	181	170	240	228	398	164	418	203	151	285	307	114	57	234	150	161	182	194	150	156	245	192	205	122	0	0	59	114
2014-04-26	5836	298	79	161	149	145	183	201	164	199	213	382	180	420	222	141	274	326	60	67	226	146	173	169	188	154	145	227	202	156	129	0	0	57	0
2014-04-27	5573	250	145	151	139	161	176	204	198	190	223	345	180	434	204	131	271	312	57	66	204	143	145	156	178	83	138	210	170	185	66	0	0	0	58
2014-04-28	5995	294	123	156	152	146	240	219	200	199	252	404	202	410	226	158	293	311	57	60	216	144	147	182	168	131	140	194	168	157	127	0	0	59	60
2014-04-29	5646	262	140	156	168	152	190	192	178	199	232	362	190	430	195	142	258	320	0	128	208	166	148	143	100	83	146	242	166	168	123	0	0	59	0
2014-04-30	5628	257	129	156	160	142	170	182	163	221	221	358	160	407	161	161	252	298	114	61	193	170	164	153	192	138	150	249	163	163	120	0	0	0	0
2014-05-01	5090	224	126	146	140	155	167	202	178	225	182	287	175	386	166	71	252	300	57	61	230	135	152	159	166	70	140	190	106	163	79	0	0	0	0
2014-05-02	5488	259	136	139	118	158	173	197	181	171	211	294	157	350	198	86	283	277	58	123	172	145	131	155	164	142	124	228	192	163	126	57	63	0	57
2014-05-03	5782	221	133	144	157	162	199	229	178	199	210	305	177	393	213	144	282	318	58	66	211	144	159	184	194	136	135	234	191	159	131	0	57	0	59
2014-05-04	5775	277	136	158	83	140	184	221	184	199	255	369	166	406	201	148	284	313	63	58	215	169	162	161	199	123	143	243	196	183	136	0	0	0	0
2014-05-05	6146	294	143	173	171	147	190	192	213	209	250	378	200	453	210	157	320	288	61	117	193	142	171	149	204	148	127	247	185	175	122	0	0	59	58
2014-05-06	6891	301	132	170	171	162	245	242	232	236	323	417	198	577	219	155	371	404	60	117	225	162	162	191	223	126	140	298	233	209	76	0	57	0	57
2014-05-07	6859	338	125	157	179	159	234	292	217	240	279	353	193	517	232	156	327	402	57	118	188	167	165	172	228	135	168	462	195	167	123	0	0	57	57
2014-05-08	6136	277	76	153	166	161	196	219	178	235	242	341	168	500	246	162	322	400	115	74	219	143	141	191	213	141	158	237	168	167	67	0	60	0	0
2014-05-09	6043	260	133	184	159	133	228	214	218	207	249	307	168	440	201	149	319	382	118	118	194	142	139	161	179	147	155	246	191	184	61	57	0	0	0
2014-05-10	5815	239	131	157	152	93	222	169	211	231	221	354	150	445	220	137	299	360	58	66	214	151	142	174	238	140	143	246	189	193	70	0	0	0	0
2014-05-11	5750	283	129	154	142	137	173	194	185	224	229	341	190	425	217	155	251	305	60	57	210	156	185	180	204	79	142	242	205	169	70	0	57	0	0
2014-05-12	6079	240	134	153	159	172	193	228	187	252	252	361	171	395	206	150	330	328	65	133	222	165	185	170	188	78	147	250	185	197	126	0	0	0	57
2014-05-13	5877	266	130	179	180	176	201	204	193	211	247	346	158	365	226	150	273	315	58	117	206	149	153	167	200	61	148	241	185	182	71	0	60	59	0
2014-05-14	5683	263	127	160	182	152	196	236	207	217	250	327	153	420	189	147	252	304	114	57	196	144	142	163	192	122	136	231	187	151	66	0	0	0	0
2014-05-15	5510	239	67	160	157	146	217	177	178	188	231	289	155	404	204	142	254	285	69	66	199	165	149	162	193	140	127	236	150	183	61	0	0	59	58
2014-05-16	5739	253	129	158	155	138	198	194	181	219	204	348	173	359	202	155	273	310	117	61	190	159	168	158	200	132	134	245	170	172	125	0	0	59	0
2014-05-17	5722	262	122	148	159	152	204	196	200	218	214	317	182	403	205	135	284	332	57	66	220	153	152	161	197	137	100	251	179	186	73	0	0	0	57
2014-05-18	5561	282	129	265	171	133	156	207	189	196	248	329	176	335	196	133	268	290	0	57	210	151	146	140	162	79	125	207	170	175	65	0	57	57	57
2014-05-19	5777	242	124	152	155	135	200	223	194	230	244	323	169	380	188	145	298	320	61	124	189	155	132	169	206	83	160	250	173	178	118	0	57	0	0
2014-05-20	5688	240	133	152	170	152	201	210	153	211	249	337	185	409	216	131	282	305	0	58	201	164	138	163	207	141	136	240	166	157	66	0	58	57	0
2014-05-21	5566	249	130	142	158	146	163	207	181	207	206	326	162	374	213	132	277	313	0	119	236	165	139	159	218	132	145	240	198	163	66	0	0	0	0
2014-05-22	5810	265	125	151	149	146	180	183	182	210	211	361	156	412	187	142	287	310	0	57	231	170	148	160	172	131	136	226	160	193	141	0	114	57	57
2014-05-23	5571	233	126	136	166	152	185	196	195	223	201	299	161	367	168	139	243	299	120	118	181	80	154	146	200	137	151	215	197	165	104	0	0	57	57
2014-05-24	5355	262	66	161	160	140	200	180	189	229	216	310	179	350	204	162	259	291	57	0	219	153	152	153	193	87	70	236	169	180	67	0	0	61	0
2014-05-25	5477	239	122	155	152	84	172	181	174	204	222	321	155	374	200	144	253	277	61	119	212	156	143	151	199	123	138	225	182	151	131	0	0	57	0
2014-05-26	5692	246	120	165	146	139	207	211	179	187	229	338	155	376	211	129	288	313	115	63	180	138	160	166	182	131	145	244	169	176	127	0	57	0	0
2014-05-27	5538	275	131	169	164	141	193	204	181	219	207	342	174	396	211	83	326	286	61	57	185	144	140	153	155	130	145	223	155	168	61	59	0	0	0
2014-05-28	5110	254	126	168	79	79	188	202	176	184	199	244	157	374	203	83	265	290	0	61	196	141	127	148	171	137	131	233	166	149	122	0	0	57	0
2014-05-29	5577	294	125	151	154	139	195	201	173	202	219	369	155	449	200	66	289	259	63	117	163	154	146	174	118	120	146	218	184	149	128	57	0	0	0
2014-05-30	5496	245	133	156	155	140	186	186	157	176	223	334	157	357	202	123	263	287	58	123	196	140	137	165	188	66	133	408	160	105	137	0	0	0	0
2014-05-31	4765	244	124	170	141	91	158	189	130	169	176	276	169	303	187	69	266	262	57	61	187	145	127	79	161	80	126	221	160	112	125	0	0	0	0
2014-06-01	4909	218	115	141	159	83	172	126	172	191	202	281	153	300	175	140	286	296	67	67	208	161	70	144	182	135	134	159	163	91	61	0	57	0	0
2014-06-02	5303	275	58	143	150	151	182	185	179	176	198	305	148	374	189	135	275	291	66	67	197	146	133	149	176	140	127	213	189	166	63	0	0	57	0
2014-06-03	5572	265	127	145	156	156	188	190	191	218	229	351	162	375	211	148	254	303	58	128	203	142	138	148	172	139	70	211	207	169	118	0	0	0	0
2014-06-04	5750	246	125	149	167	141	177	186	188	206	227	407	157	421	207	139	290	254	0	123	215	147	138	147	201	143	133	222	174	178	128	57	0	57	0
2014-06-05	5565	301	141	149	154	131	187	202	178	200	210	347	156	340	229	137	260	299	58	61	231	136	143	157	192	74	153	231	170	159	122	0	57	0	0
2014-06-06	5444	258	141	148	161	166	184	203	185	189	191	369	152	363	215	66	275	263	57	63	198	148	141	149	163	139	127	225	159	163	126	0	0	57	0
2014-06-07	5556	263	120	150	136	168	181	181	183	230	217	322	153	344	199	143	324	277	0	122	189	137	150	169	176	84	131	229	186	145	73	0	114	0	60
2014-06-08	5248	257	63	152	100	153	165	188	166	185	224	320	141	392	212	141	263	231	57	63	200	150	149	149	154	73	140	237	201	147	118	0	0	57	0
2014-06-09	5869	300	135	155	179	145	199	183	171	210	215	364	155	417	210	143	288	267	60	78	239	150	132	179	200	137	138	252	158	176	118	57	0	59	0
2014-06-10	5449	272	128	156	151	135	183	176	190	167	230	350	157	397	202	133	298	274	0	70	213	150	127	141	182	71	142	254	199	158	73	0	70	0	0
2014-06-11	5688	298	131	189	153	142	192	202	201	225	223	336	158	348	198	139	287	288	0	123	215	138	137	154	189	79	83	228	177	156	126	0	57	59	57
2014-06-12	5888	275	133	151	162	143	194	199	176	191	224	426	193	374	218	139	297	296	0	125	209	139	140	169	192	140	131	231	217	161	127	0	57	59	0
2014-06-13	5667	281	129	154	159	156	174	184	160	193	211	383	167	416	208	137	278	304	61	63	213	151	139	167	215	131	133	210	179	183	67	0	0	61	0
2014-06-14	5156	278	129	150	143	109	166	151	180	229	199	337	149	364	199	76	276	250	0	63	202	79	143	143	176	63	132	246	160	189	61	57	0	57	0
2014-06-15	5706	281	120	190	161	154	191	183	178	223	206	393	153	396	239	126	280	301	0	63	214	141	146	139	201	135	144	233	180	205	73	0	0	57	0
2014-06-16	5848	286	126	172	165	160	201	198	181	242	252	342	152	402	201	135	278	306	57	57	200	152	142	147	193	153	139	220	173	178	122	0	0	59	57
2014-06-17	5680	296	63	151	148	151	195	183	188	214	235	421	145	419	229	150	261	270	58	61	231	142	148	146	164	67	133	229	171	179	118	57	0	57	0
2014-06-18	5484	318	126	179	147	140	200	186	204	184	212	308	154	382	187	135	253	246	58	58	187	181	138	147	194	146	92	214	172	156	123	0	57	0	0
2014-06-19	5319	259	131	171	135	152	172	194	190	199	223	328	168	371	160	143	284	277	60	66	196	138	137	145	196	78	132	229	153	169	63	0	0	0	0
2014-06-20	5466	267	135	150	146	133	195	187	182	188	223	370	150	386	208	137	261	269	57	61	197	169	133	135	183	130	74	210	193	158	122	57	0	0	0
2014-06-21	4852	271	125	155	140	96	171	165	169	207	197	312	157	340	177	70	235	241	57	57	186	131	70	148	164	74	125	213	180	95	124	0	0	0	0
2014-06-22	5309	225	123	168	148	142	195	223	174	179	180	311	165	373	187	140	246	278	0	58	193	159	148	146	169	128	129	197	151	142	118	57	0	0	57
2014-06-23	5323	249	71	152	143	142	205	173	176	179	254	305	169	355	194	134	231	276	63	66	202	151	134	145	193	79	127	248	175	155	120	0	57	0	0
2014-06-24	5357	243	137	143	161	80	182	191	190	188	190	326	92	367	191	136	259	275	0	63	206	179	140	163	186	135	148	251	189	162	127	0	57	0	0
2014-06-25	5125	225	63	142	155	142	171	204	198	215	257	254	138	373	168	136	244	272	60	66	183	138	137	132	191	135	136	213	159	157	61	0	0	0	0
2014-06-26	5392	247	76	152	151	142	182	181	175	201	206	268	154	380	175	148	234	244	114	61	156	155	155	157	173	127	150	198	181	156	118	0	61	57	57
2014-06-27	5300	256	128	151	136	139	213	195	212	203	193	306	144	337	165	131	234	306	0	114	198	173	173	144	168	70	142	221	176	154	61	0	0	57	0
2014-06-28	5214	271	123	161	134	124	208	182	177	221	191	279	146	409	194	131	241	290	57	70	188	134	159	152	177	73	76	204	159	164	60	0	0	59	0
2014-06-29	5437	243	131	168	143	136	209	185	190	205	203	316	157	413	220	136	289	303	0	63	182	144	142	162	155	129	140	243	171	87	58	0	57	57	0
2014-06-30	5649	246	120	149	150	157	218	175	212	199	235	366	143	420	182	157	280	281	0	66	197	134	158	165	168	127	133	227	183	163	122	0	57	59	0
2014-07-01	5548	235	141	159	146	151	193	185	190	181	238	330	156	354	185	145	283	297	115	57	178	129	148	144	183	140	148	206	165	177	73	0	57	0	59
2014-07-02	5305	244	66	165	163	159	168	159	171	195	215	276	159	341	178	138	269	274	57	60	166	142	149	159	199	137	133	182	184	157	67	57	0	0	116
2014-07-03	5357	240	135	139	172	136	161	203	199	178	229	263	140	395	195	145	238	273	0	122	197	145	134	151	169	128	135	194	163	144	120	0	57	57	0
2014-07-04	5200	233	118	156	155	138	173	188	176	188	209	293	141	350	192	130	250	276	57	0	181	137	131	152	171	123	133	208	183	179	65	0	0	57	57
2014-07-05	4746	236	123	125	151	80	96	165	154	167	181	227	140	329	157	139	225	246	0	66	178	140	134	140	168	135	70	202	171	161	126	0	57	57	0
2014-07-06	4731	217	73	148	139	83	168	189	164	164	179	205	76	298	168	82	223	257	57	61	180	155	144	140	161	76	128	180	169	143	124	0	60	57	63
2014-07-07	5264	263	67	156	169	83	183	180	174	181	199	266	143	369	198	146	259	267	115	57	185	144	140	159	182	162	92	200	193	148	127	0	0	0	57
2014-07-08	5095	229	115	146	143	153	155	187	182	190	217	297	150	358	198	123	236	274	0	117	185	149	141	132	159	135	131	218	161	96	118	0	0	0	0
2014-07-09	4774	242	118	143	145	143	166	168	193	159	201	221	147	297	190	79	227	240	63	60	180	74	129	139	170	78	134	205	159	183	60	0	61	0	0
2014-07-10	5070	243	128	153	150	92	151	164	174	180	206	229	141	325	199	145	243	260	60	120	174	140	130	141	153	136	139	192	167	153	66	57	0	59	0
2014-07-11	5111	236	70	144	152	139	154	178	152	175	203	256	161	329	193	127	269	226	57	61	189	140	136	148	170	139	128	207	153	187	118	57	0	57	0
2014-07-12	4917	235	74	165	143	149	166	161	184	201	205	214	138	369	177	63	266	308	0	123	176	154	146	138	159	100	143	193	154	153	60	0	0	0	0
2014-07-13	5247	229	135	134	148	141	204	178	186	192	192	220	165	329	192	133	245	250	57	57	181	142	151	156	172	145	139	217	168	156	118	0	58	57	0
2014-07-14	5521	255	124	153	147	141	177	172	211	201	249	274	157	377	195	134	276	269	57	57	232	144	144	151	195	139	132	198	166	156	118	0	61	59	0
2014-07-15	6174	320	74	172	165	157	219	213	250	219	242	311	186	444	224	149	325	354	70	125	265	153	143	186	198	139	149	260	189	206	67	0	0	0	0
2014-07-16	7876	383	154	164	178	180	275	244	261	345	290	432	215	631	267	165	419	464	120	123	304	167	163	176	269	164	156	357	243	215	124	57	57	57	57
2014-07-17	5986	315	141	163	163	149	223	228	185	214	265	322	180	424	231	142	292	291	58	60	230	152	163	144	231	146	128	254	173	197	122	0	0	0	0
2014-07-18	5849	265	143	169	156	150	219	217	205	234	218	337	182	406	215	87	278	316	57	67	251	151	151	161	236	148	142	272	182	173	61	0	0	0	0
2014-07-19	5965	296	133	157	102	164	215	187	244	199	229	295	163	369	244	154	323	321	70	117	234	155	136	164	217	144	152	275	195	193	118	0	0	0	0
2014-07-20	6501	326	144	174	176	118	240	226	238	235	260	299	164	467	242	150	360	351	118	122	260	152	159	152	224	167	162	294	213	181	70	0	0	57	0
2014-07-21	5858	281	140	157	150	181	226	189	203	196	252	288	158	407	216	151	309	298	0	61	219	139	148	142	196	141	135	241	183	223	114	0	57	57	0
2014-07-22	5451	249	132	142	161	89	213	182	176	204	224	301	172	372	193	99	292	297	61	66	213	137	133	137	189	155	146	228	194	176	61	0	0	57	0
2014-07-23	5362	255	131	139	151	137	193	179	176	174	227	258	166	372	191	127	279	276	60	61	191	139	140	155	208	146	140	217	176	176	65	0	0	57	0
2014-07-24	5210	253	133	147	133	159	161	169	178	185	236	297	139	308	189	153	249	259	61	66	208	140	146	142	163	146	140	226	172	186	66	0	0	0	0
2014-07-25	5381	239	136	178	159	105	194	183	186	184	249	259	96	360	185	124	248	277	57	61	202	136	145	153	176	141	137	229	183	154	130	0	0	57	58
2014-07-26	5831	282	128	136	159	156	181	198	194	189	223	329	150	372	203	138	288	291	115	65	220	151	131	145	199	141	140	254	168	186	126	0	58	57	58
2014-07-27	5018	228	138	159	151	149	167	175	179	166	218	248	147	336	154	78	248	253	60	117	200	140	131	136	160	84	124	217	172	166	60	0	57	0	0
2014-07-28	5569	256	135	164	174	163	196	183	199	180	249	286	153	424	210	157	279	301	57	58	209	148	146	132	109	144	135	221	164	160	59	0	57	61	0
2014-07-29	5391	220	74	147	137	177	170	190	181	176	230	257	141	341	192	150	269	301	58	58	206	136	136	155	190	141	131	213	162	159	122	57	57	57	0
2014-07-30	5581	272	126	148	141	170	177	181	193	181	215	286	142	396	201	145	256	272	59	125	196	133	163	151	198	154	73	205	175	149	124	0	57	57	60
2014-07-31	5336	265	122	147	142	165	187	178	173	186	208	246	147	343	206	136	252	253	115	117	181	138	129	145	181	137	131	200	153	174	122	0	0	57	0
2014-08-01	5542	230	142	165	146	172	175	171	179	188	230	271	138	345	206	146	259	274	61	117	201	157	160	142	190	148	138	229	170	157	121	0	57	0	57
2014-08-02	5547	267	86	150	144	181	185	188	203	187	217	251	146	367	235	152	284	245	58	141	215	157	136	147	170	141	138	220	166	190	63	0	60	0	57
2014-08-03	5625	253	136	181	157	188	202	168	221	196	216	272	89	398	190	135	304	326	57	70	221	138	146	162	182	109	142	217	182	184	126	0	0	0	57
2014-08-04	5944	270	122	146	151	177	207	186	230	214	201	323	155	391	216	156	290	273	57	115	263	162	144	172	193	143	150	229	171	192	131	0	0	57	57
2014-08-05	5819	268	136	174	146	189	203	218	226	198	236	318	164	393	227	92	287	323	58	118	248	174	131	145	201	150	143	224	170	194	65	0	0	0	0
2014-08-06	5587	274	129	157	149	169	197	187	194	180	206	302	173	344	191	162	266	293	61	71	224	151	152	147	202	161	152	235	163	168	127	0	0	0	0
2014-08-07	5802	282	141	172	157	168	180	237	196	201	223	316	156	372	204	140	279	282	57	67	205	157	151	155	197	162	161	226	187	185	129	0	0	57	0
2014-08-08	5597	282	130	164	156	166	198	205	217	185	218	294	140	371	223	159	284	336	0	120	222	155	140	159	210	104	147	205	166	172	69	0	0	0	0
2014-08-09	5490	283	136	156	187	174	163	196	177	173	198	260	159	379	190	181	293	267	61	124	229	156	133	158	187	83	149	225	176	172	65	0	0	0	0
2014-08-10	5501	262	133	97	96	195	211	177	196	203	245	253	150	355	211	151	269	311	0	127	195	143	153	151	194	100	166	228	173	175	66	0	57	0	58
2014-08-11	6065	279	127	184	174	159	207	193	231	218	236	290	161	400	209	155	306	265	61	140	231	164	145	158	194	142	148	237	205	196	133	0	0	57	60
2014-08-12	5873	286	153	145	152	170	207	235	181	205	223	288	183	359	214	160	295	332	0	70	227	154	133	172	227	161	151	238	186	186	123	0	57	0	0
2014-08-13	6152	299	131	148	142	195	216	187	196	201	256	306	177	373	219	146	328	308	120	128	249	162	146	149	197	154	160	248	179	188	128	57	59	0	0
2014-08-14	5976	271	128	160	160	196	189	238	210	175	227	275	154	346	226	167	324	292	61	60	242	159	163	148	196	166	113	221	175	215	146	57	57	59	0
2014-08-15	6602	289	140	167	169	207	228	231	238	207	256	362	180	341	295	180	357	319	57	135	261	200	158	168	239	148	148	285	210	225	145	57	0	0	0
2014-08-16	6893	333	148	212	166	187	215	228	234	222	265	310	181	408	267	161	393	408	118	76	253	193	165	182	220	176	167	307	235	209	140	0	57	0	57
2014-08-17	6636	283	159	188	166	237	215	232	204	223	246	283	178	399	254	144	343	312	130	122	253	180	172	172	203	136	162	243	210	223	134	57	114	59	0
2014-08-18	6648	367	136	174	151	206	221	233	198	221	259	307	157	389	269	167	383	318	118	136	242	175	169	156	218	163	163	287	193	214	142	57	0	59	0
2014-08-19	6408	292	159	173	163	218	226	217	227	189	260	311	147	368	238	128	349	320	118	130	242	196	169	158	191	170	170	237	190	214	124	57	0	57	0
2014-08-20	6188	336	71	156	178	187	209	184	199	198	240	296	163	371	244	153	328	303	120	114	242	183	140	146	176	155	148	267	206	228	130	0	60	57	0
2014-08-21	6903	311	147	195	166	223	213	234	245	219	257	319	191	449	264	151	379	373	57	128	261	227	158	164	214	164	181	269	207	222	138	63	0	57	57
2014-08-22	6421	330	136	167	186	310	235	219	208	198	261	300	126	390	253	154	320	310	60	65	255	166	153	155	221	148	158	288	207	240	143	0	0	59	0
2014-08-23	6215	288	131	152	170	237	214	241	225	175	237	316	189	342	227	157	351	325	70	138	241	189	166	148	189	99	156	239	198	275	130	0	0	0	0
2014-08-24	5889	307	144	152	160	205	205	242	197	175	206	336	150	333	225	127	297	283	57	70	224	191	204	163	189	150	145	239	179	252	82	0	0	0	0
2014-08-25	6821	325	135	164	167	198	211	261	245	197	287	371	143	406	266	154	355	330	122	71	284	179	202	184	199	168	165	284	207	244	126	57	57	57	0
2014-08-26	6304	283	136	172	153	196	225	213	202	204	259	343	187	391	250	154	323	292	63	91	250	155	178	151	215	209	151	261	192	230	61	0	0	57	57
2014-08-27	6558	307	142	150	147	238	223	228	206	197	249	364	175	353	246	175	336	314	60	144	250	167	150	170	230	166	160	277	205	281	134	57	57	0	0
2014-08-28	6352	305	151	168	157	227	199	222	206	193	251	318	166	355	260	150	303	317	67	146	235	174	137	155	215	152	180	246	183	331	124	0	0	59	0
2014-08-29	6420	286	128	171	146	225	222	236	199	204	250	412	163	391	234	153	357	295	60	133	265	162	171	175	194	190	163	249	177	225	127	0	0	57	0
2014-08-30	6134	291	83	148	86	306	182	244	197	198	212	350	165	390	223	152	290	304	61	162	230	142	163	159	217	169	163	267	171	234	118	0	0	57	0
2014-08-31	6130	296	135	173	160	235	194	223	192	164	201	427	151	361	207	142	303	277	67	70	234	164	161	182	194	155	166	239	182	234	66	57	0	61	57
2014-09-01	6538	273	135	173	153	234	200	242	221	174	248	425	153	336	246	174	303	314	58	151	244	154	153	152	288	197	159	245	174	263	124	57	0	57	58
2014-09-02	6432	295	136	164	165	215	207	228	208	191	232	396	165	377	273	148	356	306	58	76	255	158	155	167	248	87	174	275	178	351	131	0	57	0	0
2014-09-03	6141	291	151	163	143	194	206	220	186	206	229	299	159	340	199	150	325	284	61	130	231	154	137	161	227	183	159	252	209	258	120	57	0	57	0
2014-09-04	6052	293	91	183	156	172	220	229	223	199	203	327	148	344	243	152	315	252	57	143	231	176	151	149	211	159	143	242	161	234	130	0	0	57	58
2014-09-05	5950	288	71	175	162	182	191	239	214	179	246	302	149	305	246	163	327	301	57	84	247	160	154	142	206	159	97	285	192	246	63	59	0	59	0
2014-09-06	6112	291	146	167	173	188	215	220	213	199	233	282	156	374	219	143	326	298	118	167	237	168	150	153	225	168	100	245	205	203	130	0	0	0	0
2014-09-07	6352	336	154	183	161	174	234	228	226	204	246	333	179	368	244	146	356	307	57	148	240	168	161	165	225	104	138	258	230	193	70	0	57	59	0
2014-09-08	6243	295	86	181	178	176	224	214	225	207	240	297	177	363	251	144	346	317	57	125	239	153	155	167	210	170	91	250	207	195	120	0	61	57	65
2014-09-09	6488	282	146	182	200	180	215	242	230	190	294	387	172	342	246	141	340	358	60	131	238	169	157	163	204	165	105	302	190	204	135	0	0	61	57
2014-09-10	6436	294	146	173	183	163	191	228	215	188	245	330	172	381	265	191	391	352	67	149	246	160	145	166	220	173	147	269	189	216	124	0	0	57	0
2014-09-11	6261	303	137	187	163	172	208	203	198	208	249	329	153	344	241	139	345	320	57	147	267	163	146	169	240	153	150	247	186	194	129	0	57	57	0
2014-09-12	6332	324	79	191	163	184	219	198	191	173	280	381	151	375	239	145	363	305	57	70	253	154	157	167	233	145	168	269	193	209	61	0	114	64	57
2014-09-13	6261	344	133	165	189	172	241	222	206	199	219	319	159	346	241	86	383	341	122	150	227	148	148	165	221	166	143	288	182	205	74	0	57	0	0
2014-09-14	6633	294	135	226	187	168	234	229	226	209	263	328	149	453	321	168	343	349	117	58	242	168	183	175	214	155	91	294	215	199	124	0	57	59	0
2014-09-15	6793	393	73	190	188	171	221	232	257	198	260	346	181	408	237	164	386	335	114	131	251	167	149	155	260	146	163	299	235	231	130	59	0	63	0
2014-09-16	6979	421	136	194	195	181	229	225	210	192	308	326	205	383	300	181	363	383	114	129	282	157	147	165	198	168	151	275	241	223	126	0	57	57	57
2014-09-17	6711	371	144	186	199	172	240	234	232	271	300	342	150	391	296	173	375	386	57	61	249	188	163	159	207	134	153	277	208	209	127	0	0	57	0
2014-09-18	6753	326	140	184	170	194	253	242	234	222	269	343	172	394	269	169	401	364	65	123	262	171	151	155	223	157	169	288	225	222	137	0	0	59	0
2014-09-19	6584	320	131	158	184	160	250	233	215	211	285	337	178	363	230	151	394	431	114	131	245	148	159	166	221	160	159	304	231	179	79	0	0	57	0
2014-09-20	8187	441	174	221	205	195	245	304	269	262	301	519	210	536	379	182	450	531	69	131	325	176	198	198	248	170	189	376	252	237	137	0	0	57	0
2014-09-21	7106	386	166	185	180	176	261	260	265	261	291	357	187	473	269	171	475	449	57	126	286	175	163	182	227	87	142	295	234	192	128	0	0	0	0
2014-09-22	7337	398	148	212	217	175	269	256	259	267	321	376	223	506	296	157	440	435	0	130	291	164	155	164	231	179	160	339	245	201	123	0	0	0	0
2014-09-23	7135	326	165	195	210	185	259	254	258	223	327	362	187	469	286	145	425	391	57	129	252	168	150	171	258	155	161	301	247	227	131	0	0	61	0
2014-09-24	6822	349	82	180	182	162	245	227	255	202	285	328	196	418	295	161	402	373	60	83	282	156	159	211	248	153	155	276	238	190	96	0	57	59	57
2014-09-25	6788	306	132	185	187	169	269	219	253	219	246	351	174	443	289	149	390	414	114	61	272	163	142	170	241	168	159	289	214	212	127	0	0	61	0
2014-09-26	6491	320	162	192	187	170	224	208	213	189	252	332	173	406	297	164	351	396	0	127	234	163	152	166	216	145	158	290	203	211	129	0	0	61	0
2014-09-27	6641	339	155	191	195	164	251	231	229	243	259	308	160	398	270	159	376	355	57	122	244	181	151	161	265	100	171	302	220	201	126	0	57	0	0
2014-09-28	6636	338	140	179	173	159	244	211	233	209	308	306	168	409	267	140	375	368	57	66	261	181	135	172	228	175	168	306	223	237	143	0	0	57	0
2014-09-29	6582	326	128	172	192	173	237	200	238	217	267	339	177	367	291	138	364	406	114	57	255	153	151	189	235	172	91	283	207	207	120	57	0	59	0
2014-09-30	6308	310	138	214	168	165	247	217	225	226	255	295	177	383	263	144	375	382	61	120	229	149	134	186	227	78	159	235	192	222	132	0	0	0	0
2014-10-01	6116	321	126	166	166	159	208	219	225	229	249	296	167	355	254	162	320	330	0	129	244	166	143	153	237	79	87	287	210	185	73	57	57	57	0
2014-10-02	6112	357	87	174	179	156	214	210	214	224	260	231	188	341	267	144	377	363	60	65	227	181	156	151	205	150	91	262	212	170	82	0	57	57	0
2014-10-03	6842	364	82	177	190	104	249	222	271	318	245	290	175	409	253	170	503	420	116	61	274	195	109	167	248	168	139	263	235	212	95	57	0	61	0
2014-10-04	7517	453	134	203	189	175	278	248	222	265	300	388	213	453	282	154	470	482	65	127	317	163	157	186	235	154	172	318	243	207	146	61	0	57	0
2014-10-05	6758	347	154	220	207	158	264	240	233	255	260	314	202	415	313	167	423	395	60	65	230	160	152	160	244	83	139	280	238	177	144	59	0	0	0
2014-10-06	6669	354	96	197	200	162	255	218	241	235	298	318	168	435	258	152	450	423	61	73	258	172	160	163	214	187	140	263	231	209	78	0	0	0	0
2014-10-07	7009	335	151	196	213	162	265	219	261	241	327	336	193	448	280	180	462	465	57	69	255	166	160	162	240	144	92	300	241	202	130	0	57	0	0
2014-10-08	7003	354	149	183	173	187	226	256	235	252	314	353	170	443	298	158	395	419	61	66	246	173	146	172	251	145	139	314	223	198	129	59	0	59	57
2014-10-09	6972	358	156	204	167	205	265	245	231	239	307	343	178	471	279	156	458	431	0	127	271	181	143	172	203	156	176	304	224	197	66	0	0	59	0
2014-10-10	6697	341	133	202	189	162	245	235	233	272	283	321	171	391	263	149	369	391	61	129	261	181	146	227	216	145	156	283	230	190	65	0	57	0	0
2014-10-11	6496	320	142	194	192	179	237	217	253	233	300	310	165	444	268	166	415	386	0	57	243	155	160	172	218	153	79	292	218	205	66	0	0	57	0
2014-10-12	6579	309	153	207	175	163	235	244	236	217	271	345	165	360	286	162	357	393	61	118	229	162	153	164	228	96	153	274	236	183	125	0	60	59	0
2014-10-13	6954	310	83	214	189	154	230	246	259	229	343	379	176	469	300	156	408	392	57	136	266	170	146	154	238	153	161	301	212	220	87	59	0	57	0
2014-10-14	6890	314	158	195	187	162	244	212	255	208	320	348	155	463	317	180	416	420	57	143	257	167	168	163	206	156	91	295	205	171	136	0	0	63	58
2014-10-15	6813	348	145	195	185	180	227	222	260	244	317	338	177	461	255	165	369	417	0	74	255	171	176	182	230	133	164	263	224	185	78	57	57	0	59
2014-10-16	6803	290	133	195	168	161	237	222	249	224	341	312	174	486	251	169	404	346	60	117	248	175	170	176	218	146	130	304	214	172	140	57	57	57	0
2014-10-17	6806	296	150	207	169	146	242	243	229	233	343	331	117	471	262	159	376	426	122	66	249	199	148	170	243	140	130	246	223	177	118	57	0	61	57
2014-10-18	6246	317	91	215	168	87	255	221	217	222	270	303	118	438	240	153	349	401	57	123	234	159	151	175	214	87	144	237	229	185	129	0	0	57	0
2014-10-19	6830	343	149	201	181	166	244	224	229	239	339	326	185	458	252	145	373	397	66	140	290	158	138	166	251	143	167	284	226	214	79	0	0	57	0
2014-10-20	7072	338	139	219	181	153	271	225	225	269	348	437	162	453	278	160	410	394	61	73	259	183	147	171	240	163	150	283	194	179	130	57	57	63	0
2014-10-21	6821	337	83	188	177	156	253	238	255	248	322	359	168	488	273	152	380	340	61	131	262	176	161	213	251	153	160	248	226	109	139	0	57	57	0
2014-10-22	6945	341	91	192	196	149	244	247	255	219	344	307	163	482	304	152	413	400	60	118	250	179	172	186	221	171	174	273	198	201	128	0	0	57	58
2014-10-23	6963	302	154	225	196	158	235	223	226	249	307	354	197	502	300	155	415	376	57	74	269	171	156	185	220	168	156	302	193	189	131	59	0	59	0
2014-10-24	6757	324	142	198	185	176	252	207	264	223	290	350	168	467	298	140	368	388	60	132	234	175	164	164	210	131	159	257	199	195	123	0	0	57	57
2014-10-25	6698	349	105	224	172	148	235	203	236	220	298	323	183	455	282	145	384	394	126	125	233	168	166	168	226	92	158	265	232	190	78	0	57	0	58
2014-10-26	6654	313	144	173	182	169	227	237	224	225	262	322	174	505	274	144	363	394	114	133	240	187	142	172	227	166	136	272	230	172	74	0	0	57	0
2014-10-27	6939	347	154	195	175	172	234	235	226	233	332	406	172	501	310	155	389	437	66	66	253	181	87	169	229	172	150	291	210	190	79	57	0	66	0
2014-10-28	6815	309	142	173	158	187	223	219	238	245	328	333	167	485	255	156	377	355	66	127	263	159	143	166	243	142	150	296	225	183	131	57	57	57	0
2014-10-29	7089	319	192	197	176	184	254	220	257	233	332	419	179	524	308	151	364	410	57	136	280	181	170	164	226	150	122	325	232	204	66	0	57	0	0
2014-10-30	6598	282	129	177	197	183	243	203	244	237	307	316	172	421	269	148	399	356	57	74	242	172	155	178	236	144	82	308	197	181	118	57	57	0	57
2014-10-31	6353	308	133	212	168	143	240	177	236	211	259	343	173	470	253	149	350	328	57	73	240	155	150	163	211	164	144	271	207	186	122	0	0	0	57
2014-11-01	6202	300	146	178	172	149	204	222	262	225	271	314	194	385	237	148	353	355	61	130	242	152	147	155	183	141	131	295	202	178	70	0	0	0	0
2014-11-02	6366	330	143	193	192	165	208	218	205	234	263	308	172	451	255	152	331	337	60	70	242	178	149	175	190	140	109	257	202	191	129	0	57	0	60
2014-11-03	6588	300	131	198	180	170	214	229	240	211	275	329	168	450	267	141	365	358	0	136	263	179	154	180	192	133	163	276	227	217	126	0	57	59	0
2014-11-04	6477	254	130	181	173	166	238	226	239	204	310	341	187	370	261	153	378	337	57	87	221	165	170	166	185	133	167	266	206	186	141	57	65	57	0
2014-11-05	6431	260	146	217	189	165	227	212	241	229	287	360	173	461	245	151	313	320	61	74	230	166	132	168	206	159	160	265	204	214	131	0	65	0	0
2014-11-06	6630	265	151	181	183	172	234	228	240	229	300	315	200	460	276	156	331	376	57	69	257	150	140	152	238	147	155	290	224	179	131	0	87	57	0
2014-11-07	6232	295	129	181	159	167	205	195	203	215	258	304	168	410	252	140	320	340	61	79	235	170	161	185	203	142	155	274	197	174	118	0	78	59	0
2014-11-08	6215	282	83	186	182	153	212	204	231	222	281	295	160	400	287	165	357	359	61	69	232	155	146	153	211	144	151	282	230	191	74	0	0	0	57
2014-11-09	6378	326	144	205	180	150	208	199	241	218	235	283	175	414	265	135	335	360	65	127	240	153	140	155	206	140	170	260	219	185	131	0	57	57	0
2014-11-10	6546	301	148	165	185	155	234	235	227	198	287	322	159	427	267	168	321	354	57	134	249	156	152	180	221	157	178	278	200	181	123	0	57	70	0
2014-11-11	6195	259	96	170	176	155	241	219	216	205	270	314	179	428	247	144	351	309	57	123	261	170	146	176	204	166	151	248	195	193	69	0	57	0	0
2014-11-12	6332	291	140	211	168	173	234	213	202	212	254	294	150	384	259	151	363	370	61	74	242	168	181	168	268	155	148	281	213	182	65	0	0	0	57
2014-11-13	6355	288	138	108	187	147	225	224	227	213	234	299	160	436	243	131	330	366	61	149	230	164	167	188	216	146	155	305	196	168	133	0	57	64	0
2014-11-14	6073	297	140	113	170	159	199	210	221	231	280	316	168	345	268	145	330	350	61	66	231	144	171	144	184	151	164	267	185	176	130	0	0	57	0
2014-11-15	6133	287	79	206	172	144	228	232	208	226	293	300	175	371	232	153	311	382	0	69	223	173	138	155	208	155	139	265	192	189	114	0	57	57	0
2014-11-16	5996	264	142	118	172	109	214	215	201	236	297	282	113	428	244	151	334	395	57	66	243	168	155	167	228	146	87	246	212	176	69	0	61	0	0
2014-11-17	6910	302	82	199	181	159	259	238	241	240	307	367	189	444	252	151	343	359	123	126	255	165	166	170	225	140	146	290	217	214	126	0	118	59	57
2014-11-18	6644	315	152	172	163	152	241	265	222	206	291	357	144	423	232	166	378	374	118	79	237	151	146	172	223	157	170	253	198	177	124	57	66	63	0
2014-11-19	6639	336	144	188	179	156	228	234	243	225	276	356	165	480	257	139	366	375	66	69	237	176	159	208	209	166	161	272	224	161	70	57	0	57	0
2014-11-20	6483	306	151	193	130	166	221	226	209	215	289	362	164	443	276	151	392	366	60	66	236	155	164	189	232	96	143	248	199	198	123	0	57	57	0
2014-11-21	6518	309	129	159	170	170	221	250	223	218	279	326	185	450	227	164	397	384	65	73	241	186	166	185	218	148	142	262	198	189	127	0	0	57	0
2014-11-22	6765	313	87	177	216	157	219	252	222	236	304	314	215	461	339	155	361	346	61	118	259	173	172	169	231	163	162	286	229	182	126	0	60	0	0
2014-11-23	6426	331	78	186	194	155	223	227	234	215	257	338	168	472	314	133	391	387	118	74	264	168	146	176	228	109	82	250	205	176	127	0	0	0	0
2014-11-24	6850	332	139	209	206	144	215	216	245	225	280	338	172	521	315	144	403	370	66	79	273	171	159	183	221	179	162	294	207	189	136	0	0	57	0
2014-11-25	6920	337	139	192	179	131	243	227	229	249	296	399	180	462	270	175	401	380	66	78	274	168	163	178	214	160	163	261	210	179	138	0	61	61	57
2014-11-26	6882	303	160	188	164	164	261	249	248	237	259	366	191	509	282	151	367	383	118	135	275	174	189	184	220	157	156	265	191	201	74	0	0	61	0
2014-11-27	6680	315	143	190	183	173	204	252	253	229	250	381	178	470	292	189	352	322	70	87	262	155	194	198	230	170	162	297	197	203	79	0	0	0	0
2014-11-28	6165	326	83	211	176	153	211	225	223	200	255	271	173	453	263	92	315	364	57	60	278	156	148	169	217	86	155	275	192	184	137	0	57	0	0
2014-11-29	6644	320	151	194	203	168	215	196	216	207	286	328	165	442	271	151	360	364	60	153	281	183	150	162	209	139	175	274	185	198	122	0	57	0	59
2014-11-30	6566	310	143	204	192	169	226	222	223	223	254	315	175	497	264	143	364	370	61	60	270	174	175	201	218	96	163	265	207	201	61	0	57	63	0
2014-12-01	6492	348	139	176	195	86	211	225	252	214	262	354	170	461	268	146	360	355	65	65	249	174	155	181	220	156	148	279	186	202	129	0	0	61	0
2014-12-02	6476	307	156	160	179	159	235	221	224	220	254	342	163	412	265	144	352	349	61	66	284	118	170	188	242	173	175	266	215	189	130	0	57	0	0
2014-12-03	6447	307	100	187	189	157	235	237	227	200	281	341	185	386	268	160	328	307	57	131	267	162	155	179	225	147	144	265	184	182	79	59	0	59	57
2014-12-04	6309	327	82	159	154	166	197	222	217	200	268	322	164	389	231	168	343	342	69	136	272	160	170	167	221	174	189	255	178	180	130	0	57	0	0
2014-12-05	6333	330	140	172	167	168	220	211	203	219	255	333	158	399	249	91	347	311	0	127	240	167	189	176	215	146	174	258	182	177	131	57	0	64	57
2014-12-06	7207	419	92	230	187	157	279	261	273	235	275	350	193	552	295	109	423	369	65	74	307	176	171	200	233	204	177	382	161	227	131	0	0	0	0
2014-12-07	7237	385	148	198	179	182	229	221	238	239	363	350	185	580	262	144	343	372	66	170	301	202	171	190	261	157	155	273	210	207	140	59	0	0	57
2014-12-08	6869	315	139	210	185	113	240	227	208	237	310	390	186	520	275	156	324	364	61	70	274	190	196	179	212	166	178	304	204	208	162	0	0	66	0
2014-12-09	6715	363	167	108	201	154	227	266	225	199	279	346	182	494	224	152	357	345	0	127	321	189	179	205	201	159	169	279	206	202	132	0	0	57	0
2014-12-10	6844	333	150	192	170	170	210	242	213	247	275	375	190	509	246	146	407	366	69	126	266	171	175	205	217	163	159	262	195	206	130	0	0	59	0
2014-12-11	6628	320	143	149	167	157	229	248	232	252	249	372	167	469	240	159	344	378	61	70	265	160	141	192	225	155	154	287	179	212	136	0	57	59	0
2014-12-12	6425	324	155	168	156	187	217	205	225	195	280	306	157	425	280	166	344	290	61	123	254	169	140	192	221	144	162	265	224	192	132	0	0	66	0
2014-12-13	6230	361	162	104	189	165	207	214	208	199	243	320	177	395	236	140	313	302	61	69	274	179	159	181	207	148	169	267	202	192	130	0	0	57	0
2014-12-14	6493	351	174	169	176	203	195	228	182	231	251	316	185	411	257	142	345	303	61	79	289	184	166	197	221	168	187	243	230	214	78	57	0	0	0
2014-12-15	6604	342	151	159	168	171	229	204	210	198	272	379	161	470	296	145	337	319	69	61	293	169	166	187	202	185	154	286	202	214	146	0	0	59	0
2014-12-16	6366	335	142	212	169	174	200	228	212	227	289	334	109	423	247	66	368	328	57	65	294	175	152	161	215	170	165	261	186	212	133	57	0	0	0
2014-12-17	6354	313	142	189	177	168	218	206	196	222	264	310	92	371	228	157	324	333	117	60	295	174	155	175	249	162	157	299	218	202	122	0	0	59	0
2014-12-18	6550	322	91	169	196	192	250	220	231	196	271	346	179	408	303	143	336	351	65	131	248	199	144	164	226	162	164	265	202	218	158	0	0	0	0
2014-12-19	6284	344	82	179	181	168	225	248	235	185	238	334	161	396	240	140	332	335	57	122	250	192	163	174	212	100	161	245	192	205	131	0	57	0	0
2014-12-20	6240	312	170	113	194	157	259	224	240	194	226	328	159	365	244	144	332	335	57	61	252	186	153	169	167	157	163	302	195	188	137	0	57	0	0
2014-12-21	6256	330	139	117	171	160	238	253	205	189	253	303	184	381	256	155	338	324	57	65	258	173	146	195	231	182	152	251	175	191	127	0	0	57	0
2014-12-22	6546	346	139	172	164	162	203	218	205	219	249	355	163	423	265	169	339	293	66	78	255	169	161	198	209	193	184	311	207	240	69	57	0	65	0
2014-12-23	6375	337	161	182	171	179	236	224	214	184	281	372	155	452	231	118	336	304	69	70	264	191	168	177	225	165	146	269	179	183	73	59	0	0	0
2014-12-24	6291	337	171	164	158	157	197	214	199	185	252	319	172	451	260	171	306	334	60	122	267	155	163	185	224	143	164	247	192	189	73	0	0	60	0
2014-12-25	6360	305	138	172	157	157	205	216	208	214	267	345	174	441	267	176	319	357	123	65	259	163	152	157	187	163	173	274	177	225	66	0	0	58	0
2014-12-26	6462	313	144	176	163	82	200	205	223	184	286	326	163	492	260	158	311	320	122	131	264	159	142	167	217	180	165	248	201	212	131	0	0	117	0
2014-12-27	6130	311	87	163	158	179	220	233	217	207	271	294	157	400	256	140	319	337	70	124	258	159	132	195	202	166	86	278	219	222	70	0	0	0	0
2014-12-28	6338	298	140	177	183	170	220	213	203	199	286	317	175	385	230	153	322	325	61	73	248	166	140	196	216	164	157	268	198	211	129	0	0	115	0
2014-12-29	6588	324	144	164	160	163	202	241	225	206	275	349	178	392	233	166	315	327	123	118	266	194	159	166	212	161	149	289	175	208	131	114	0	59	0
2014-12-30	6550	321	87	172	185	168	233	225	209	185	298	382	178	408	252	154	319	321	128	61	300	168	155	170	205	109	153	278	227	251	128	57	0	63	0
2014-12-31	6376	366	82	151	168	169	242	265	233	201	252	367	173	422	203	151	314	319	61	70	284	160	167	169	219	155	144	269	203	211	129	0	0	57	0
2015-01-01	6244	324	95	182	99	160	185	223	198	188	243	326	155	447	231	157	320	288	66	132	281	181	142	155	236	160	161	254	208	203	129	0	0	115	0
2015-01-02	6427	320	140	172	172	183	222	226	208	194	261	304	161	427	265	173	358	326	69	123	274	169	139	172	199	96	156	292	201	179	131	0	0	115	0
2015-01-03	6552	315	140	155	159	183	226	221	228	191	261	297	179	472	244	139	343	317	125	70	276	174	145	181	234	159	108	301	190	207	136	0	57	119	0
2015-01-04	6850	349	150	175	198	170	215	265	224	225	292	379	186	470	292	177	363	316	57	142	259	174	158	169	248	166	100	264	208	246	150	0	0	63	0
2015-01-05	6820	373	130	190	179	187	218	241	227	210	294	359	161	450	279	159	376	313	65	137	276	186	151	182	238	164	170	270	198	225	155	0	0	57	0
2015-01-06	6545	305	130	117	190	163	237	236	204	221	290	356	189	422	254	156	364	331	61	136	264	162	154	178	228	150	156	269	214	221	122	0	0	65	0
2015-01-07	6567	326	140	187	200	186	201	236	204	224	240	375	175	405	268	127	305	329	61	136	246	154	149	185	228	171	92	288	212	208	132	57	57	63	0
2015-01-08	6224	301	139	155	181	156	219	224	233	202	241	307	165	409	233	165	314	310	118	69	249	153	152	163	227	100	105	255	215	161	127	59	0	117	0
2015-01-09	6273	316	140	164	159	163	248	248	220	193	254	338	183	398	212	140	345	283	61	66	247	164	170	155	211	83	149	269	179	205	82	114	0	114	0
2015-01-10	5900	305	87	170	148	87	210	201	222	181	231	292	185	407	276	151	299	295	61	123	266	146	146	142	209	74	78	240	175	196	123	59	0	115	0
2015-01-11	6087	313	136	153	168	141	225	215	189	190	254	322	163	416	250	156	307	289	69	120	259	155	144	138	221	148	144	256	213	207	126	0	0	0	0
2015-01-12	5916	323	137	164	165	140	221	212	219	199	255	325	164	370	217	91	298	369	66	135	265	175	79	171	196	152	82	254	188	214	70	0	0	0	0
2015-01-13	6030	328	92	153	159	159	206	209	201	199	250	327	167	425	261	154	317	311	57	118	267	148	148	150	211	168	147	256	192	181	69	0	0	0	0
2015-01-14	6143	361	139	149	169	109	210	202	223	201	267	349	168	382	225	154	314	296	60	61	250	135	149	179	220	165	153	231	190	187	126	0	0	119	0
2015-01-15	6135	330	144	172	162	187	192	200	198	203	275	340	99	385	255	131	329	282	57	65	244	188	86	166	238	96	182	235	198	197	60	57	65	117	0
2015-01-16	6205	276	138	179	195	161	217	191	167	214	263	344	167	396	229	130	299	338	69	123	260	165	144	164	223	95	157	250	214	181	140	0	0	116	0
2015-01-17	6003	297	140	163	160	177	192	192	209	190	233	309	144	396	240	95	314	306	65	123	218	149	148	176	205	157	163	260	187	134	86	0	57	118	0
2015-01-18	5945	297	143	169	164	158	202	220	219	219	223	301	113	414	214	149	313	317	57	70	231	109	141	179	204	155	149	231	187	204	73	0	0	120	0
2015-01-19	6550	307	141	104	172	153	200	223	204	196	659	324	172	414	261	105	311	298	66	127	255	159	164	176	192	148	82	276	200	219	127	0	0	115	0
2015-01-20	6121	339	95	151	171	168	194	198	231	228	252	338	162	427	287	135	330	271	60	69	253	144	148	153	213	146	143	246	185	192	131	0	0	61	0
2015-01-21	5985	301	138	163	160	156	203	207	196	205	228	349	169	422	250	143	289	291	61	65	257	193	87	172	218	151	96	247	192	185	74	57	0	60	0
2015-01-22	5940	290	159	158	178	167	224	220	190	202	231	319	155	442	217	105	299	294	61	66	261	169	142	172	187	96	140	253	219	186	78	0	0	60	0
2015-01-23	5999	318	87	185	159	158	228	220	195	202	223	328	183	380	259	153	301	271	66	74	228	163	146	177	205	153	139	267	177	177	118	0	0	59	0
2015-01-24	6010	284	133	100	173	138	214	232	209	179	214	330	183	388	226	150	308	311	66	70	282	170	161	163	205	152	139	258	135	194	129	0	57	57	0
2015-01-25	6287	287	87	170	177	100	216	210	223	206	256	337	117	452	246	200	373	299	117	78	269	166	143	187	227	131	144	257	215	200	83	0	0	114	0
2015-01-26	6227	302	142	207	148	164	208	207	219	178	269	357	153	460	250	87	288	338	57	74	245	180	163	153	253	164	112	250	183	214	87	0	57	58	0
2015-01-27	6024	280	136	121	185	142	223	195	202	204	243	320	156	423	230	177	270	273	69	70	243	173	162	157	205	173	140	259	182	177	120	0	0	114	0
2015-01-28	5872	311	131	96	153	155	183	192	185	187	246	289	172	406	250	169	288	266	57	60	207	163	150	149	212	176	83	248	190	165	157	57	0	119	0
2015-01-29	6251	316	136	172	163	161	185	211	219	199	263	323	177	481	246	194	286	303	60	126	243	171	149	156	208	157	78	240	200	182	130	57	0	59	0
2015-01-30	5859	300	96	149	161	170	191	182	198	181	238	315	109	403	207	105	282	277	61	69	248	171	156	152	214	174	145	238	204	213	123	0	0	127	0
2015-01-31	5582	281	131	161	162	159	171	195	207	177	197	290	100	423	230	142	248	255	60	127	238	157	150	149	198	118	105	265	176	173	79	0	0	58	0
2015-02-01	5762	315	144	146	176	109	209	182	218	126	227	306	151	369	209	131	271	276	60	118	284	170	152	161	214	122	133	248	193	154	70	0	0	118	0
2015-02-02	5984	272	87	142	153	152	204	207	228	221	266	266	145	404	233	158	286	278	118	61	252	203	151	166	215	162	158	249	194	168	127	0	0	58	0
2015-02-03	5852	257	140	162	155	151	202	192	214	173	237	316	149	437	208	166	300	271	69	61	216	148	87	168	208	159	152	262	222	179	133	0	0	58	0
2015-02-04	5747	297	70	164	159	154	173	217	209	216	242	279	175	420	227	138	282	248	0	70	211	177	151	168	188	100	149	231	174	215	127	0	0	116	0
2015-02-05	6122	303	140	173	153	175	218	198	214	183	231	283	166	467	224	172	294	294	65	60	252	156	144	150	189	165	146	246	222	190	122	0	0	127	0
2015-02-06	5936	272	91	163	182	159	194	179	190	205	234	309	104	387	253	143	302	263	114	124	247	174	145	142	208	87	148	285	210	169	136	0	57	60	0
2015-02-07	5570	264	136	151	162	149	179	209	202	199	205	265	162	406	214	173	285	265	60	69	236	161	136	153	151	153	95	234	181	181	73	0	0	61	0
2015-02-08	5546	274	144	113	155	170	178	174	126	189	229	240	105	362	211	161	254	246	61	61	238	155	163	164	201	170	91	238	169	146	126	57	57	118	0
2015-02-09	5922	286	139	172	151	122	198	198	194	183	234	282	152	383	239	155	299	278	57	118	245	166	150	173	187	105	164	270	183	198	65	59	57	60	0
2015-02-10	5788	276	143	122	157	113	183	190	194	203	261	291	176	403	264	164	293	278	61	66	230	148	141	121	188	158	140	233	172	168	134	59	0	58	0
2015-02-11	5769	262	142	165	155	99	190	188	223	187	227	301	157	352	249	159	292	285	61	66	234	157	146	148	195	112	155	255	185	168	136	0	0	118	0
2015-02-12	5650	311	135	112	159	155	168	196	214	196	244	301	162	367	223	82	293	281	60	60	254	157	160	145	210	100	140	218	180	190	60	0	0	117	0
2015-02-13	5637	278	131	175	165	170	169	199	208	175	214	270	95	342	205	132	266	294	57	73	235	176	165	154	192	161	149	221	192	180	129	0	0	65	0
2015-02-14	5475	248	144	113	181	146	195	165	205	186	207	256	144	347	223	146	287	281	118	120	229	158	96	137	187	156	86	241	185	161	70	0	0	57	0
2015-02-15	5683	278	130	163	96	133	200	212	207	189	232	285	87	359	221	165	307	286	57	125	240	169	135	150	177	155	83	249	188	221	126	0	0	58	0
2015-02-16	5697	288	87	100	165	104	200	207	208	204	229	287	155	377	223	92	297	288	118	57	214	117	147	155	194	146	144	231	198	208	78	57	61	61	0
2015-02-17	5420	291	131	155	161	143	198	210	177	176	222	248	105	363	223	79	299	273	60	57	223	155	131	152	187	92	83	236	193	166	57	0	57	117	0
2015-02-18	4443	230	69	165	83	78	168	125	131	178	192	210	96	258	196	91	242	196	57	66	181	92	130	146	183	79	143	201	164	163	70	0	0	60	0
2015-02-19	5114	296	127	126	112	86	113	219	159	164	194	236	83	312	188	127	260	227	61	123	221	179	141	136	161	109	83	246	173	153	123	0	60	116	0
2015-02-20	5625	309	95	162	152	133	210	227	208	174	206	266	156	343	205	175	328	246	66	66	236	160	183	156	121	105	83	252	166	189	70	57	0	120	0
2015-02-21	5509	324	91	168	149	150	122	217	203	212	232	262	168	356	194	79	329	246	61	65	239	195	100	157	177	92	152	243	212	187	70	0	0	57	0
2015-02-22	5544	313	74	179	151	86	205	241	154	206	196	236	166	371	225	113	327	275	66	66	252	105	169	152	126	161	143	232	166	192	79	0	0	117	0
2015-02-23	5533	290	83	170	159	184	221	240	218	199	188	262	157	353	212	131	281	233	69	0	238	170	153	95	207	92	137	271	203	194	123	0	0	0	0
2015-02-24	5816	310	148	118	152	167	211	183	219	215	216	291	160	327	230	173	297	257	61	118	244	162	177	164	231	113	86	259	215	183	69	0	0	60	0
2015-02-25	5778	292	82	165	140	113	213	221	247	182	240	286	160	411	227	142	294	288	61	78	243	172	157	155	196	155	91	265	195	237	70	0	0	0	0
2015-02-26	5771	276	82	105	164	169	211	205	229	207	229	294	159	381	240	155	276	268	0	65	246	182	139	158	224	144	153	252	179	187	135	0	57	0	0
2015-02-27	6012	292	141	153	166	153	177	189	219	194	246	320	182	387	216	159	290	292	114	60	227	169	144	153	176	159	149	268	177	197	128	0	57	58	0
2015-02-28	6116	287	140	169	168	152	204	213	221	177	222	278	168	393	290	163	311	274	118	118	241	167	148	170	174	184	140	242	204	189	133	0	0	58	0
2015-03-01	6200	291	136	158	163	150	196	240	199	202	253	309	179	405	255	166	300	294	127	70	229	169	142	158	172	140	139	227	207	205	145	114	0	60	0
2015-03-02	6290	352	131	165	164	156	214	242	191	162	258	345	170	408	222	159	333	316	116	120	243	174	157	163	194	196	137	266	196	204	136	0	0	0	0
2015-03-03	6007	291	83	137	158	152	193	219	195	219	271	333	168	389	261	154	278	271	60	124	273	172	138	142	222	160	131	267	163	196	130	0	0	57	0
2015-03-04	6465	293	142	166	158	156	213	245	204	184	268	363	188	474	250	145	312	315	57	116	271	157	143	145	217	155	158	251	198	207	135	119	0	60	0
2015-03-05	5808	269	74	172	152	168	190	236	205	170	244	305	156	375	206	146	275	263	61	122	219	172	155	148	180	157	131	267	169	180	125	0	0	116	0
2015-03-06	5576	268	137	155	157	86	213	213	196	174	243	298	87	422	210	157	277	259	57	66	219	158	149	164	194	149	156	229	172	185	126	0	0	0	0
2015-03-07	5624	254	86	150	156	159	194	199	194	190	233	266	153	329	225	141	280	242	61	120	208	136	145	149	155	148	144	244	172	190	70	114	0	117	0
2015-03-08	5758	278	181	92	156	146	193	212	175	178	231	288	174	384	212	140	272	290	0	66	201	162	142	146	187	152	146	233	181	175	74	117	57	117	0
2015-03-09	5838	281	143	108	168	166	200	221	118	197	265	324	168	408	205	142	263	267	114	122	210	150	150	164	181	163	168	243	183	165	66	0	0	115	0
2015-03-10	5930	265	140	170	159	199	207	221	201	196	245	322	172	427	211	144	301	277	0	57	217	150	135	162	220	181	148	231	204	170	74	0	57	67	0
2015-03-11	5799	269	83	164	172	157	179	224	215	203	245	311	159	431	210	141	292	301	60	57	241	158	165	164	201	87	136	257	166	158	74	0	0	119	0
2015-03-12	5918	305	145	160	143	155	173	224	192	211	243	314	185	434	246	155	268	265	61	127	222	172	73	132	194	170	141	221	167	170	70	0	57	123	0
2015-03-13	5765	277	157	155	176	154	211	183	201	198	265	321	118	451	200	130	275	254	57	66	221	144	82	160	183	179	145	257	180	180	70	0	57	58	0
2015-03-14	5900	303	70	163	105	151	181	218	219	201	232	336	166	447	221	154	296	299	57	131	198	131	82	147	211	170	152	238	192	184	123	0	0	122	0
2015-03-15	5883	301	96	162	167	181	213	223	192	207	225	292	168	414	223	152	315	317	65	73	244	166	157	158	208	91	87	228	205	166	65	0	0	122	0
2015-03-16	6425	309	140	193	182	157	183	236	214	209	244	374	183	479	266	159	327	332	60	120	196	155	151	157	193	172	155	247	200	185	127	0	57	63	0
2015-03-17	6002	277	151	148	179	149	189	211	176	213	265	361	174	440	227	146	297	295	61	61	223	175	140	172	227	164	96	238	201	166	123	0	0	57	0
2015-03-18	6193	251	138	165	173	159	223	204	202	198	244	369	105	451	226	157	271	303	57	127	226	157	74	177	210	177	156	240	173	208	136	57	57	122	0
2015-03-19	6206	282	74	164	207	140	220	217	217	187	222	332	172	457	228	145	305	318	122	117	249	155	137	151	245	178	166	231	192	192	126	0	0	58	0
2015-03-20	5941	292	82	188	161	172	186	200	186	177	259	328	163	418	217	141	277	273	60	120	254	105	136	151	198	156	150	218	184	182	69	57	57	124	0
2015-03-21	5600	262	140	162	162	151	197	225	191	187	219	295	164	422	227	147	304	305	61	57	155	150	131	158	161	131	70	211	185	181	132	0	57	0	0
2015-03-22	5910	259	142	152	181	151	177	186	212	222	230	297	155	446	220	140	302	286	60	60	252	159	87	157	196	150	156	228	159	177	129	0	57	125	0
2015-03-23	6092	242	123	159	169	170	223	181	218	207	219	381	179	455	222	162	305	290	70	61	207	179	138	160	221	171	144	260	131	194	130	0	61	60	0
2015-03-24	5905	260	100	146	179	176	214	224	200	206	249	345	165	435	280	136	279	286	61	65	216	166	137	171	196	92	83	230	189	158	145	0	0	116	0
2015-03-25	6097	263	79	158	182	163	204	214	126	202	229	334	167	452	245	145	295	285	57	65	219	153	146	161	212	148	155	256	172	181	139	114	57	119	0
2015-03-26	5805	281	95	157	163	108	207	218	185	217	218	299	163	444	234	151	300	272	61	66	197	154	83	167	208	156	95	242	179	168	83	57	57	120	0
2015-03-27	5877	255	95	171	182	149	196	219	195	201	224	320	157	466	234	148	298	270	61	123	227	146	144	174	134	149	160	234	184	169	66	0	0	126	0
2015-03-28	5984	278	142	79	144	159	212	190	202	211	208	326	188	492	221	153	269	277	114	66	219	135	179	151	192	86	143	217	221	196	142	57	0	115	0
2015-03-29	5726	262	82	100	187	161	191	207	194	187	213	266	179	438	219	143	299	269	57	61	228	178	154	161	175	92	157	245	185	174	140	0	57	65	0
2015-03-30	6016	254	161	179	160	164	186	221	212	177	227	361	164	481	231	144	296	256	61	70	224	168	146	158	196	154	159	231	192	182	138	0	0	63	0
2015-03-31	5905	252	143	162	180	153	197	211	212	172	235	326	165	470	245	152	275	264	0	117	252	164	153	156	201	104	96	242	172	183	123	59	0	69	0
2015-04-01	6238	328	144	160	158	179	203	204	203	211	247	336	165	412	264	142	293	284	116	61	246	164	163	176	201	142	174	266	184	228	70	0	0	114	0
2015-04-02	6139	272	79	142	186	177	206	223	228	205	226	340	169	493	244	146	311	265	60	69	228	170	149	156	231	96	87	261	176	181	123	57	61	122	0
2015-04-03	6032	277	151	179	173	166	228	202	222	198	240	312	194	448	226	87	293	280	57	73	230	160	109	165	172	153	166	234	198	185	137	0	0	117	0
2015-04-04	6059	281	143	150	198	164	221	218	208	216	193	308	170	412	247	140	322	308	60	69	216	197	87	166	207	150	141	255	188	177	69	0	57	121	0
2015-04-05	6071	322	91	168	180	96	253	232	212	242	231	328	162	482	244	139	304	298	57	123	225	96	151	176	208	92	143	253	196	176	131	0	0	60	0
2015-04-06	6057	321	131	100	215	162	222	237	193	194	249	321	166	419	249	154	307	329	60	70	227	99	95	159	219	112	150	246	194	207	79	57	0	114	0
2015-04-07	6306	325	99	92	198	100	200	246	201	224	257	368	191	481	236	144	293	293	57	131	241	184	182	154	215	96	148	250	183	160	126	57	57	117	0
2015-04-08	6494	320	145	154	164	162	214	224	230	224	268	355	199	471	247	133	307	283	117	61	219	162	152	181	237	144	157	243	185	168	130	57	57	124	0
2015-04-09	5901	293	152	151	183	118	196	203	217	215	218	349	117	483	240	172	271	311	61	61	218	192	162	148	198	92	163	236	178	171	74	0	0	58	0
2015-04-10	6116	313	131	142	160	169	225	210	209	232	224	321	176	436	236	150	299	293	57	65	240	159	172	159	189	139	161	231	131	179	70	57	61	120	0
2015-04-11	6056	315	73	175	166	172	236	216	191	208	250	314	121	518	219	151	300	303	65	66	223	176	163	168	198	143	113	234	210	186	66	0	0	117	0
2015-04-12	5818	282	126	109	172	168	234	211	211	203	221	358	178	433	202	96	306	273	61	74	248	169	148	109	175	86	142	226	170	174	79	0	57	117	0
2015-04-13	6258	298	82	100	164	109	261	236	199	202	293	393	174	503	242	157	318	286	118	0	214	197	168	163	196	150	161	262	189	187	122	57	0	57	0
2015-04-14	6257	238	86	168	179	171	228	236	217	220	226	310	174	513	225	147	282	284	61	123	277	156	153	155	218	142	175	236	199	212	132	0	0	114	0
2015-04-15	6368	310	152	181	166	169	216	227	205	214	260	368	172	531	259	146	344	300	60	60	258	100	91	174	232	100	159	237	182	183	78	57	57	120	0
2015-04-16	6269	297	161	179	181	121	225	237	209	198	243	344	121	496	253	155	326	291	65	66	212	156	152	174	229	149	176	250	157	200	129	0	0	117	0
2015-04-17	6245	306	95	109	171	174	213	224	210	192	246	329	118	547	275	151	313	292	60	66	233	155	142	163	230	109	143	252	189	171	131	59	57	120	0
2015-04-18	6138	280	131	165	100	168	229	234	201	200	237	300	194	459	271	138	315	287	61	66	233	178	92	170	207	159	161	253	223	181	127	0	0	118	0
2015-04-19	6190	311	100	188	113	100	222	259	229	204	250	313	172	493	239	99	326	336	57	118	245	108	166	162	212	79	166	241	202	171	70	57	60	122	0
2015-04-20	6289	273	133	197	182	170	226	257	231	210	255	349	174	521	228	168	350	280	61	66	233	171	151	168	219	83	104	236	122	172	125	0	57	117	0
2015-04-21	6633	310	78	176	189	166	224	227	216	201	269	379	163	532	272	140	330	325	57	130	227	188	159	183	207	148	152	233	202	186	131	116	0	117	0
2015-04-22	5949	253	144	185	183	166	209	224	230	179	253	316	173	487	255	74	290	283	66	69	234	155	161	143	183	79	140	266	172	186	74	0	0	117	0
2015-04-23	6004	258	87	162	180	168	205	207	238	181	217	367	176	464	238	140	330	306	0	61	258	121	167	160	201	174	140	255	174	189	114	0	0	66	0
2015-04-24	6023	268	140	163	158	105	194	207	207	198	229	351	211	516	224	86	339	319	60	66	230	185	148	153	209	86	144	235	171	176	74	57	0	114	0
2015-04-25	6069	319	142	188	173	143	230	147	206	167	226	325	174	489	261	140	308	311	57	114	238	158	143	168	219	91	99	224	185	188	61	0	61	114	0
2015-04-26	5950	278	131	177	185	142	209	203	210	181	248	287	183	482	236	73	309	325	116	117	242	153	156	99	201	86	161	228	211	190	70	0	0	61	0
2015-04-27	6598	310	164	201	195	186	235	236	207	192	259	363	171	545	212	172	300	359	123	65	216	170	172	179	213	152	168	236	218	188	131	0	0	60	0
2015-04-28	6444	331	139	168	181	152	225	225	197	210	265	354	183	496	233	167	371	298	61	70	248	177	141	159	201	156	183	224	190	195	130	57	57	0	0
2015-04-29	6290	296	147	183	162	144	210	237	214	246	267	362	174	429	203	155	326	341	61	123	238	185	86	176	212	83	162	238	201	185	120	0	0	124	0
2015-04-30	6079	252	145	168	171	186	175	230	219	213	260	343	163	444	234	135	310	298	117	61	237	167	79	168	187	79	142	275	177	194	69	0	57	124	0
2015-05-01	5654	276	136	148	134	151	205	186	200	215	217	286	157	438	224	99	288	286	118	61	239	155	105	149	232	82	87	236	170	194	65	57	0	58	0
2015-05-02	5967	304	92	155	109	170	186	215	214	193	216	257	165	463	264	148	296	318	57	66	273	170	171	155	207	153	86	268	209	150	123	0	0	114	0
2015-05-03	5868	310	91	166	109	162	219	202	236	196	241	325	148	465	232	138	286	320	0	118	220	173	104	170	219	140	146	228	185	181	79	0	0	59	0
2015-05-04	6556	324	143	162	202	162	240	234	282	210	269	381	163	464	256	155	330	316	66	142	248	144	156	159	231	152	146	249	199	183	131	0	0	57	0
2015-05-05	7898	327	172	177	214	177	265	303	310	275	309	419	177	698	320	155	489	393	65	128	289	195	185	203	245	152	153	310	266	217	132	0	61	117	0
2015-05-06	6766	311	137	181	185	179	214	286	247	211	268	363	175	567	241	142	322	424	57	66	265	156	161	154	248	136	153	248	215	208	70	0	57	119	0
2015-05-07	6604	304	157	179	198	170	223	247	232	227	273	319	170	521	249	150	297	324	57	83	251	171	163	160	256	138	146	251	205	239	70	57	57	60	0
2015-05-08	6992	331	79	195	201	178	209	253	269	276	271	355	190	555	318	159	303	371	74	123	271	182	175	168	230	144	86	303	224	225	156	57	0	61	0
2015-05-09	6375	294	149	194	192	100	203	219	241	215	275	306	175	535	278	149	329	320	57	66	246	179	208	163	234	96	148	287	203	188	66	0	0	60	0
2015-05-10	6424	302	143	122	175	105	246	222	239	228	297	354	169	503	269	167	323	354	57	61	263	161	96	172	234	143	159	264	185	205	83	0	57	66	0
2015-05-11	6704	290	156	188	190	176	272	268	244	237	275	341	179	512	280	129	342	330	66	126	232	162	144	150	234	157	99	261	219	204	69	57	57	58	0
2015-05-12	6383	286	136	188	174	171	262	285	223	234	250	379	181	466	263	139	299	315	61	123	251	168	174	144	226	95	183	227	190	161	129	0	0	0	0
2015-05-13	6441	379	139	175	174	167	237	223	242	192	262	339	188	465	258	148	326	314	70	70	273	177	144	144	233	148	96	259	209	207	126	0	0	57	0
2015-05-14	6485	307	143	186	168	162	224	272	227	239	269	345	175	540	279	73	332	327	61	61	243	172	163	173	217	113	165	276	250	188	78	0	57	0	0
2015-05-15	6090	279	78	173	169	153	225	208	221	202	241	307	173	494	255	137	296	294	0	120	240	184	163	159	210	92	168	257	236	168	74	0	0	114	0
2015-05-16	6585	310	163	174	195	179	235	228	238	223	238	317	181	493	283	156	338	389	69	69	250	166	175	187	238	156	87	266	224	179	61	0	57	61	0
2015-05-17	6513	296	95	179	185	190	216	237	216	219	243	333	181	539	262	155	402	314	57	122	258	169	158	185	151	144	160	265	198	191	127	0	0	66	0
2015-05-18	6838	296	140	168	159	180	230	236	230	223	281	410	194	517	260	153	368	294	135	74	258	187	180	158	212	144	153	274	212	209	127	57	0	119	0
2015-05-19	6436	320	130	183	163	183	230	256	238	215	264	346	157	513	240	159	328	278	0	82	240	172	173	179	227	79	156	269	210	197	127	0	0	122	0
2015-05-20	6351	261	148	164	186	182	244	214	268	200	250	302	153	526	259	151	302	303	70	65	218	168	156	164	235	135	143	250	201	174	79	58	0	122	0
2015-05-21	6326	299	78	96	173	165	226	228	252	177	268	329	154	497	252	157	298	320	0	122	244	215	142	155	227	146	154	265	194	194	69	114	57	59	0
2015-05-22	6184	299	70	185	177	149	227	219	224	211	229	381	189	458	243	91	301	305	57	127	218	181	159	170	243	95	149	261	185	192	70	0	0	119	0
2015-05-23	6397	316	138	184	185	168	231	254	248	207	249	320	185	532	276	153	288	303	123	143	234	172	162	164	233	105	153	247	179	175	70	0	0	0	0
2015-05-24	6606	315	131	180	163	174	237	241	212	210	268	368	183	592	286	104	345	299	60	65	231	163	183	151	249	150	148	229	201	214	82	58	57	57	0
2015-05-25	6580	298	79	183	175	152	219	267	228	225	254	387	171	518	278	159	356	285	65	66	239	173	164	146	257	140	157	282	209	186	146	0	0	116	0
2015-05-26	6232	311	136	161	162	176	201	231	221	196	266	312	156	474	245	140	309	276	61	69	223	175	169	157	253	161	122	237	216	175	66	57	60	58	0
2015-05-27	6479	305	144	187	189	166	219	236	203	191	310	334	163	483	248	145	300	290	60	74	230	157	156	156	240	91	155	257	201	212	136	57	65	119	0
2015-05-28	6443	273	140	194	155	231	205	236	196	205	251	309	176	467	257	155	322	291	116	74	230	172	151	160	247	138	150	245	215	179	126	114	0	63	0
2015-05-29	5900	297	141	188	147	151	212	227	198	160	235	317	129	396	222	138	276	275	0	70	273	170	140	164	243	151	131	244	221	139	66	57	0	122	0
2015-05-30	5841	284	127	169	177	148	221	199	213	215	229	287	160	452	223	92	257	305	73	61	229	201	150	156	164	87	78	267	203	176	122	0	57	59	0
2015-05-31	6357	248	70	191	175	146	223	231	215	219	238	328	157	476	253	144	319	287	65	130	214	173	155	176	218	153	133	257	208	192	130	57	57	119	0
2015-06-01	6452	290	134	188	205	149	235	216	208	202	259	348	174	512	304	159	326	283	0	66	244	163	175	155	238	150	179	284	194	168	130	0	57	57	0
2015-06-02	6190	269	127	205	167	152	234	223	211	204	248	314	150	500	256	138	328	301	57	74	241	172	87	152	243	149	139	286	215	163	127	0	0	58	0
2015-06-03	6461	278	136	187	173	156	217	207	221	215	248	314	161	543	268	131	347	263	60	61	226	179	146	173	228	153	143	288	221	205	140	0	57	116	0
2015-06-04	6301	288	131	145	164	179	215	275	217	194	226	309	166	472	244	142	315	292	61	69	248	151	151	147	249	142	142	269	211	186	128	114	0	59	0
2015-06-05	6052	271	136	176	163	177	194	212	216	183	267	336	165	484	261	150	330	275	0	69	239	174	91	154	241	152	140	283	212	178	66	57	0	0	0
2015-06-06	6272	324	168	192	175	104	221	235	223	195	238	322	166	527	246	92	281	302	57	153	222	156	188	144	242	108	161	295	197	198	74	0	0	66	0
2015-06-07	6568	376	165	125	170	146	228	211	214	225	292	292	174	520	204	96	330	341	57	127	233	169	172	173	220	96	148	272	212	206	142	57	114	61	0
2015-06-08	6654	306	138	180	163	169	232	215	221	208	264	346	195	474	266	151	323	297	61	124	257	180	159	161	257	149	156	322	228	210	128	0	57	57	0
2015-06-09	6266	288	139	164	150	112	181	241	219	195	283	301	151	500	276	155	323	266	57	66	248	168	156	161	251	95	138	292	188	189	139	0	57	60	57
2015-06-10	6412	340	138	170	189	173	220	226	206	214	264	312	163	368	263	165	313	266	114	79	240	178	168	166	219	105	153	337	201	207	82	57	57	59	0
2015-06-11	6379	338	142	186	166	158	213	249	207	217	272	331	158	452	268	156	319	330	57	118	227	177	150	138	204	99	104	291	196	214	70	57	0	115	0
2015-06-12	6162	336	156	176	177	154	197	217	187	212	260	286	165	425	282	166	332	273	61	66	263	146	168	151	209	170	155	256	206	186	66	0	0	58	0
2015-06-13	6210	392	139	138	162	157	218	220	219	233	250	275	169	408	250	167	302	271	57	66	234	163	140	166	226	92	137	262	196	175	86	57	57	126	0
2015-06-14	5963	355	140	212	166	100	229	172	229	188	269	272	177	372	255	146	330	309	57	61	240	149	148	148	185	164	87	246	183	185	69	0	57	63	0
2015-06-15	6287	302	157	163	187	151	224	181	208	232	283	332	167	411	272	150	359	338	0	127	238	157	152	144	219	146	145	287	184	197	57	0	0	117	0
2015-06-16	6256	352	133	173	180	180	212	224	205	239	270	343	180	395	304	150	297	313	61	61	259	164	163	168	225	96	157	275	185	162	70	0	0	60	0
2015-06-17	6353	318	145	159	187	117	211	198	195	225	297	361	160	395	285	157	332	292	57	78	246	157	155	159	183	173	157	255	202	183	74	0	60	121	59
2015-06-18	6187	328	78	179	182	163	204	216	211	207	265	327	179	377	229	165	290	295	57	116	237	169	166	160	222	151	155	294	190	197	61	0	57	60	0
2015-06-19	6111	352	144	155	155	146	228	178	205	203	216	294	147	329	238	162	296	311	118	114	226	162	148	159	192	142	166	253	181	190	123	0	57	121	0
2015-06-20	5548	269	138	190	159	150	222	223	122	190	235	248	92	382	263	148	295	285	0	60	233	159	159	147	208	83	87	251	135	179	122	0	0	114	0
2015-06-21	5989	295	130	200	166	166	231	238	235	208	234	259	163	361	263	87	324	302	57	66	250	158	178	149	170	145	78	258	207	167	61	0	61	57	65
2015-06-22	6067	331	140	175	185	151	244	214	215	222	251	258	183	410	280	169	327	282	0	60	228	161	153	172	206	79	149	275	185	186	61	0	0	115	0
2015-06-23	6171	319	133	104	174	155	207	241	234	184	244	382	112	408	281	136	300	293	60	125	227	153	148	154	222	164	156	265	196	214	66	0	0	114	0
2015-06-24	6099	290	152	173	178	168	235	228	211	258	231	317	168	360	294	137	338	305	60	65	249	161	173	140	199	162	105	261	164	194	66	0	0	57	0
2015-06-25	5711	284	131	174	144	163	201	226	203	158	226	311	192	353	238	153	286	259	0	57	208	179	155	146	187	167	144	251	207	181	66	0	0	61	0
2015-06-26	6081	299	136	159	159	153	195	201	212	218	259	299	144	385	243	155	310	265	57	117	211	185	151	146	196	105	151	279	183	162	118	57	0	114	57
2015-06-27	5680	278	79	163	155	161	199	230	192	181	231	235	162	375	227	147	292	274	66	60	238	175	151	164	205	109	153	240	167	113	144	0	57	57	0
2015-06-28	5604	278	131	109	163	164	191	205	175	193	201	284	181	375	242	155	275	268	57	131	222	148	140	149	147	157	79	241	167	192	70	0	57	57	0
2015-06-29	6092	315	69	165	178	146	196	231	181	224	260	311	165	380	269	172	270	267	60	126	226	156	224	143	204	154	65	278	187	233	123	0	57	0	57
2015-06-30	6247	333	141	169	188	86	200	191	182	207	251	307	157	386	250	141	307	284	114	122	238	155	156	158	199	151	142	249	195	229	124	0	114	121	0
2015-07-01	6107	302	145	163	179	145	196	216	223	194	215	330	165	364	294	172	299	281	0	65	236	142	178	167	227	142	131	252	189	188	129	119	0	59	0
2015-07-02	6285	288	136	100	178	151	242	218	121	193	279	331	178	462	305	177	287	272	117	122	227	187	186	154	198	99	158	269	189	201	143	0	57	60	0
2015-07-03	5825	289	140	176	189	86	219	206	172	228	252	301	159	422	249	157	297	254	57	70	229	163	175	162	211	82	87	266	187	221	61	0	0	58	0
2015-07-04	5821	282	79	172	199	154	209	184	202	189	248	269	168	369	227	162	274	274	57	61	224	153	152	150	221	87	139	258	207	210	70	57	0	57	57
2015-07-05	5979	323	79	162	196	170	234	225	196	214	260	260	177	378	246	172	307	282	70	127	195	163	138	161	217	156	70	268	176	176	123	0	0	58	0
2015-07-06	6203	276	83	164	193	170	228	195	185	223	263	341	170	396	347	144	324	267	117	57	226	157	162	142	220	176	179	274	164	172	127	0	61	0	0
2015-07-07	6267	342	78	175	174	153	241	237	220	210	282	328	91	389	281	152	331	322	61	137	225	164	159	158	197	151	158	243	185	185	124	0	0	114	0
2015-07-08	6663	333	156	122	211	183	260	196	222	194	283	385	153	368	274	162	316	287	61	123	260	182	160	144	233	166	157	265	175	187	157	0	114	117	57
2015-07-09	5980	287	83	177	203	162	195	213	185	192	268	302	166	387	284	113	288	285	118	118	249	163	134	147	186	168	96	254	228	198	74	0	57	0	0
2015-07-10	6162	314	135	164	181	117	219	236	221	200	236	324	157	392	273	167	286	265	60	118	227	146	144	168	225	140	164	267	207	216	74	0	60	59	0
2015-07-11	5963	301	79	184	197	91	229	199	201	236	248	298	156	356	253	168	297	276	0	61	253	150	151	151	213	83	127	260	187	199	126	0	116	117	0
2015-07-12	5811	288	82	182	169	156	221	199	181	247	231	269	148	388	256	149	262	254	60	61	227	96	153	148	217	87	151	275	182	177	114	0	57	124	0
2015-07-13	6382	335	129	167	199	154	235	196	226	214	248	390	162	380	280	147	326	318	65	131	225	147	150	173	214	146	149	293	183	212	74	0	0	57	57
2015-07-14	6210	288	96	170	190	172	222	209	186	231	288	322	194	401	300	168	354	304	114	74	236	167	160	163	207	121	78	277	197	197	66	0	0	58	0
2015-07-15	6237	355	73	165	185	163	197	199	191	218	286	319	186	457	273	154	292	294	57	131	273	155	146	172	244	143	95	292	185	207	73	0	0	57	0
2015-07-16	6263	316	118	180	183	200	213	200	201	227	270	384	157	382	258	134	297	287	61	70	260	140	142	158	207	159	140	288	188	198	128	0	0	117	0
2015-07-17	6000	294	142	197	174	182	190	209	188	237	264	293	171	389	242	166	304	310	0	127	233	104	133	164	195	91	150	250	187	175	123	0	57	59	0
2015-07-18	5984	303	83	157	187	214	187	187	126	214	246	332	166	352	245	145	306	283	119	117	227	150	151	147	207	149	108	249	214	112	61	57	0	126	57
2015-07-19	5906	272	74	159	170	166	205	175	184	227	255	321	182	377	259	151	308	285	114	61	227	136	91	146	218	146	141	316	173	179	74	57	0	57	0
2015-07-20	6361	346	151	159	192	204	192	189	201	208	294	331	185	390	272	164	313	288	66	170	218	172	146	158	238	172	74	259	164	205	66	0	0	117	57
2015-07-21	6451	317	154	185	197	217	214	185	227	201	264	286	154	420	300	174	290	327	69	122	234	200	169	144	236	160	153	262	195	215	123	0	0	57	0
2015-07-22	6665	310	153	163	202	212	233	250	205	227	281	321	177	384	260	149	331	297	65	118	233	182	172	176	243	165	150	286	196	218	132	0	57	117	0
2015-07-23	6107	298	153	162	198	100	224	257	212	205	267	336	144	387	296	168	294	284	57	66	235	171	151	180	233	96	157	282	190	170	74	0	0	60	0
2015-07-24	6381	296	155	159	185	177	198	191	198	190	289	332	163	405	273	173	288	278	60	118	276	163	152	159	194	151	153	300	213	201	120	0	114	57	0
2015-07-25	5812	284	70	176	159	173	206	191	181	210	247	263	172	392	252	154	283	278	61	57	239	170	142	162	192	86	153	283	195	201	123	0	0	57	0
2015-07-26	6128	309	149	167	173	108	188	190	196	211	243	312	190	384	291	99	295	302	66	123	251	172	164	143	209	150	100	253	201	196	122	57	57	57	0
2015-07-27	6448	313	136	148	185	200	205	188	166	235	312	330	174	362	273	177	296	295	70	122	229	166	172	156	222	167	149	282	214	210	123	0	57	114	0
2015-07-28	6756	292	87	177	188	247	212	264	222	255	259	355	164	405	291	185	347	346	66	123	243	151	171	185	238	179	176	281	231	222	134	0	60	0	0
2015-07-29	6167	315	86	214	188	237	185	189	207	237	279	300	164	391	295	158	292	307	66	0	244	166	86	195	219	153	159	235	195	223	65	0	0	60	57
2015-07-30	6152	253	86	181	260	206	220	181	207	239	301	343	187	345	262	109	301	327	57	70	232	147	175	172	205	151	163	260	186	196	70	0	0	60	0
2015-07-31	6009	276	157	105	172	175	197	185	184	182	284	328	162	385	286	162	311	282	65	74	233	158	153	153	208	151	163	239	188	201	74	57	0	59	0
2015-08-01	6025	293	79	163	156	179	207	194	185	240	266	269	78	353	272	163	326	276	57	127	269	150	146	172	203	105	163	268	196	172	127	0	57	114	0
2015-08-02	6132	288	139	170	105	208	202	193	204	219	281	318	96	399	284	175	342	262	66	114	227	142	155	171	216	131	83	254	203	183	127	57	0	118	0
2015-08-03	6394	301	145	180	174	196	195	237	213	230	325	378	161	356	273	167	346	313	114	125	224	162	155	151	221	143	141	257	207	174	73	0	0	57	0
2015-08-04	6317	300	123	172	166	187	215	228	191	185	309	310	146	392	277	176	395	288	122	61	248	169	157	176	214	166	156	231	186	188	65	0	61	57	0
2015-08-05	6442	326	92	176	192	194	219	229	218	226	254	335	135	425	284	141	330	283	66	132	257	174	158	146	208	117	140	253	205	218	131	0	61	117	0
2015-08-06	6463	306	145	163	179	186	210	231	178	221	278	355	131	438	274	172	319	303	60	126	244	159	87	157	229	95	183	275	200	200	74	114	57	114	0
2015-08-07	6257	265	144	194	167	131	200	233	192	232	277	336	100	441	253	159	339	309	57	66	249	182	153	181	246	158	142	257	192	217	127	0	0	58	0
2015-08-08	6575	316	135	210	175	151	231	210	214	234	335	332	168	460	292	151	327	304	61	134	267	188	168	159	224	100	167	249	209	225	122	0	0	57	0
2015-08-09	6378	277	140	183	168	194	219	218	196	226	285	328	152	501	266	156	341	316	60	70	205	163	150	201	223	100	183	265	192	201	83	0	0	116	0
2015-08-10	6558	284	82	168	189	202	238	219	202	215	299	340	163	474	330	173	352	303	69	131	234	180	160	170	223	159	162	257	207	183	70	0	60	60	0
2015-08-11	6718	307	142	154	184	190	215	243	223	224	286	341	164	488	294	153	300	295	61	131	258	181	151	175	250	158	157	271	203	221	66	57	57	118	0
2015-08-12	6642	307	157	178	184	174	218	219	203	218	321	372	189	430	286	163	309	288	57	73	232	153	167	162	250	204	174	276	221	214	66	59	61	57	0
2015-08-13	6677	332	145	186	217	201	232	237	199	218	300	298	166	444	309	170	308	282	127	118	230	164	164	159	241	169	140	291	194	229	150	0	0	57	0
2015-08-14	6651	277	136	187	164	205	194	247	198	196	298	351	176	458	286	216	341	289	60	135	241	188	158	156	218	170	174	263	208	224	123	114	0	0	0
2015-08-15	6336	297	161	181	158	186	218	235	210	205	297	284	165	448	279	172	330	303	61	78	224	201	169	180	203	112	149	269	162	210	69	0	0	120	0
2015-08-16	6528	342	147	156	170	165	202	222	181	189	251	297	157	467	298	193	338	307	114	122	222	175	177	172	231	148	164	266	202	204	133	0	0	116	0
2015-08-17	6764	362	138	196	176	201	226	235	221	236	298	377	145	452	287	160	350	304	60	131	236	229	150	161	185	92	169	280	197	208	70	57	57	118	0
2015-08-18	6696	297	142	195	181	225	239	209	199	213	281	381	159	487	268	163	298	293	61	78	247	229	244	180	252	91	165	297	203	222	138	0	59	0	0
2015-08-19	6511	336	83	171	189	219	231	238	205	240	316	354	181	451	273	183	313	298	60	66	241	187	190	145	201	174	171	290	196	189	120	0	0	0	0
2015-08-20	6837	351	144	186	161	222	219	268	199	195	279	338	155	437	288	193	311	306	70	118	236	185	201	157	196	138	164	313	179	209	127	58	57	120	57
2015-08-21	6721	311	138	187	169	236	205	262	205	217	278	327	162	437	305	167	324	287	127	138	254	200	176	142	213	144	180	261	194	221	73	0	57	124	0
2015-08-22	6423	333	146	154	178	148	232	256	215	233	233	314	155	477	285	158	307	271	123	127	243	194	186	153	207	152	173	268	179	131	78	0	57	57	0
2015-08-23	6668	325	159	207	159	221	228	229	201	216	228	369	162	448	287	165	285	268	65	136	255	170	172	160	236	166	176	298	172	265	122	0	0	61	57
2015-08-24	6761	329	141	182	174	261	216	261	207	196	281	389	149	415	300	155	311	300	61	148	231	183	149	189	230	180	167	256	183	334	126	0	0	0	57
2015-08-25	7028	305	135	183	182	325	214	246	219	231	273	382	163	399	322	167	330	301	66	162	287	166	171	168	230	157	197	316	204	287	69	0	57	57	57
2015-08-26	7110	373	130	207	182	251	202	239	186	212	280	378	186	453	279	151	311	339	116	143	250	177	170	184	285	177	154	276	203	315	126	0	0	118	57
2015-08-27	7091	388	146	173	171	209	187	226	226	217	300	381	194	472	297	164	383	313	65	87	238	168	164	194	255	171	213	298	194	297	126	0	57	117	0
2015-08-28	7037	353	70	180	155	203	234	283	199	197	272	406	180	440	269	176	358	278	57	96	258	187	186	153	267	159	179	359	221	290	140	0	114	118	0
2015-08-29	6605	326	91	200	158	224	201	230	213	225	259	326	184	457	282	168	306	291	57	144	266	171	155	175	262	178	117	290	185	287	120	0	0	57	0
2015-08-30	7381	381	150	187	168	243	221	246	193	217	282	409	154	470	319	168	328	332	118	150	256	159	169	199	295	181	181	350	223	379	136	0	0	117	0
2015-08-31	7280	343	143	200	162	246	208	250	196	211	334	383	198	524	286	173	356	311	57	140	253	186	156	206	320	168	179	316	234	355	129	0	0	0	57
2015-09-01	7020	387	135	184	187	203	222	259	234	192	290	374	159	437	303	174	323	306	61	148	268	190	172	184	255	173	168	290	212	283	132	0	57	58	0
2015-09-02	6852	324	135	182	192	211	207	240	244	205	239	349	180	470	298	156	321	272	61	144	288	155	169	157	228	164	126	302	196	273	126	0	120	118	0
2015-09-03	6497	335	83	186	187	199	213	229	211	208	252	290	179	440	269	160	303	307	57	136	252	161	151	159	238	118	108	295	176	227	127	0	61	120	60
2015-09-04	7033	349	176	174	194	227	243	251	227	217	261	362	182	422	291	166	355	299	61	146	287	172	151	229	240	165	156	297	234	254	130	57	0	58	0
2015-09-05	6914	357	143	194	181	208	221	240	227	213	263	369	217	423	313	177	322	329	57	143	275	166	144	182	230	156	166	302	200	244	79	0	0	59	114
2015-09-06	7137	370	141	189	178	240	224	272	195	210	317	346	142	435	275	175	373	323	61	144	271	160	172	199	224	125	181	277	218	276	130	58	60	119	57
2015-09-07	6825	322	92	198	168	223	249	259	239	223	312	351	189	436	273	180	346	312	57	144	282	158	105	190	261	92	156	265	190	256	126	57	57	57	0
2015-09-08	6862	377	140	189	171	218	245	235	223	238	299	384	169	446	306	169	301	322	60	73	250	188	162	198	269	172	149	293	185	237	133	0	61	0	0
2015-09-09	7151	420	146	189	163	181	217	237	237	210	326	398	198	475	297	159	352	313	65	127	253	153	163	217	242	166	144	316	225	249	136	0	59	118	0
2015-09-10	6916	402	161	181	216	155	261	240	217	228	268	407	178	433	304	189	310	323	114	61	240	168	170	205	231	179	164	290	174	210	66	0	57	57	57
2015-09-11	6789	380	74	186	191	172	237	234	228	233	317	388	169	410	287	196	317	328	60	136	237	147	155	209	249	183	161	263	189	206	131	0	57	0	59
2015-09-12	6879	380	138	179	181	181	201	232	222	223	292	321	206	462	305	169	369	351	57	118	252	160	153	196	233	166	163	322	216	194	123	0	0	57	57
2015-09-13	6669	321	79	187	198	183	220	237	210	208	318	311	213	446	299	175	345	316	0	61	230	159	161	190	207	170	166	278	208	205	130	117	64	57	0
2015-09-14	7271	372	74	189	181	220	271	270	214	213	309	394	189	555	320	193	409	364	114	127	273	161	163	165	220	167	169	297	221	206	137	0	57	0	57
2015-09-15	6790	338	144	185	179	162	237	233	200	202	295	410	193	473	325	155	410	300	123	79	239	187	169	162	223	144	151	291	229	215	137	0	0	0	0
2015-09-16	7105	420	140	191	200	172	252	256	246	229	304	371	223	430	311	164	401	321	57	131	240	171	159	178	230	175	91	286	212	245	69	0	114	116	0
2015-09-17	7352	367	136	197	185	203	226	257	237	233	324	373	217	449	327	183	395	360	57	138	263	183	166	183	248	92	164	364	223	231	133	57	57	124	0
2015-09-18	6997	367	149	181	190	164	265	235	231	218	326	429	181	438	342	149	403	307	61	66	244	178	167	179	234	82	146	302	220	247	122	0	114	60	0
2015-09-19	6666	338	146	177	187	176	229	242	208	214	316	346	166	448	287	175	367	336	61	131	244	162	141	170	233	113	170	278	202	212	132	0	0	59	0
2015-09-20	6609	329	151	130	156	175	242	211	222	219	330	351	169	401	302	157	349	371	0	135	243	126	153	155	250	157	113	291	221	202	122	0	57	58	61
2015-09-21	6989	345	74	195	198	182	237	234	202	236	313	377	169	489	343	179	412	360	70	57	248	177	148	171	244	150	174	281	210	212	130	0	57	58	57
2015-09-22	6888	334	144	191	170	173	240	243	216	237	352	352	182	415	322	153	374	359	65	127	247	183	146	166	225	170	156	300	230	211	148	0	57	0	0
2015-09-23	6838	309	140	190	177	126	249	251	238	232	284	396	113	385	316	159	379	357	57	66	240	183	158	176	242	150	170	301	225	212	124	59	57	117	0
2015-09-24	6748	304	138	193	191	191	227	243	229	216	331	366	165	401	318	179	381	337	66	65	258	149	161	153	236	146	142	321	200	198	125	0	0	118	0
2015-09-25	6278	305	92	184	184	183	222	179	191	199	319	345	149	405	294	92	332	332	65	66	240	161	142	96	217	153	153	263	197	205	141	0	0	115	57
2015-09-26	5932	285	143	183	153	153	199	186	212	225	291	278	155	393	285	122	375	322	61	70	230	151	83	108	148	140	150	293	177	178	66	0	0	117	0
2015-09-27	5967	315	78	113	173	150	231	191	231	193	263	268	158	379	299	100	349	338	61	66	202	144	162	169	228	158	130	236	172	172	123	0	0	115	0
2015-09-28	6623	328	140	177	171	190	245	204	219	214	373	328	176	453	274	155	360	334	61	70	276	168	190	162	208	158	143	267	186	222	57	114	0	0	0
2015-09-29	6378	337	147	125	194	187	226	224	200	202	300	328	176	361	293	157	362	339	57	121	252	160	144	170	209	168	91	264	202	197	70	0	57	58	0
2015-09-30	6353	348	145	105	130	109	231	195	226	220	258	325	185	463	312	163	345	352	57	127	227	169	153	171	235	146	153	266	199	198	79	0	0	61	0
2015-10-01	5894	305	135	176	169	157	203	205	167	205	254	294	152	375	288	108	274	302	57	73	235	100	140	164	203	131	149	282	201	208	66	0	57	59	0
2015-10-02	6297	319	79	122	173	155	234	238	196	205	284	303	99	391	298	171	371	345	60	118	229	174	142	180	207	91	144	280	219	181	61	114	0	114	0
2015-10-03	6137	314	146	198	170	158	244	216	203	126	307	291	188	382	274	122	396	339	0	57	250	181	159	179	198	159	149	280	198	126	70	57	0	0	0
2015-10-04	6256	285	140	192	170	151	220	218	192	224	272	297	151	409	292	159	377	350	57	79	241	165	172	178	203	83	79	267	212	177	127	0	57	60	0
2015-10-05	6408	324	149	179	171	155	243	224	227	207	316	326	152	421	307	105	384	312	60	69	220	160	164	190	198	153	154	276	240	198	66	0	0	58	0
2015-10-06	6598	349	171	161	184	112	233	214	217	219	308	333	118	420	268	168	392	347	61	123	290	146	149	174	247	92	171	281	208	200	66	0	60	116	0
2015-10-07	6418	367	82	182	178	168	203	222	212	229	309	324	182	437	303	157	384	343	60	114	250	143	168	189	207	92	79	261	210	178	70	0	0	58	57
2015-10-08	6554	346	157	175	179	172	208	190	221	233	353	366	186	415	299	161	405	299	0	73	244	164	168	170	220	182	166	242	194	174	131	0	0	61	0
2015-10-09	6622	312	162	174	221	177	236	233	220	197	327	363	175	401	333	164	326	325	57	132	253	169	146	162	206	168	159	241	200	197	128	0	0	58	0
2015-10-10	6383	319	144	201	204	105	193	196	221	209	341	322	172	426	322	159	347	312	61	118	212	172	166	181	200	162	160	255	177	195	131	0	0	0	0
2015-10-11	6152	307	82	105	181	91	212	231	201	195	344	345	184	409	287	157	349	313	66	66	210	176	153	174	210	118	83	252	172	179	123	0	60	117	0
2015-10-12	6887	394	135	193	214	153	244	210	217	231	384	365	182	437	319	167	360	347	61	73	231	188	148	207	210	162	158	280	177	182	143	0	0	115	0
2015-10-13	6905	347	79	179	194	172	262	211	242	236	361	341	112	482	328	185	366	367	65	73	257	160	174	180	203	159	159	271	225	198	138	57	0	61	61
2015-10-14	6899	324	79	193	208	159	288	229	203	232	375	370	176	510	376	164	376	348	57	70	229	169	160	187	184	104	148	255	208	201	143	0	0	117	57
2015-10-15	6873	319	136	185	206	164	254	254	194	255	342	344	176	503	324	163	392	360	61	66	205	155	148	181	233	153	163	267	184	181	131	0	0	57	117
2015-10-16	6860	356	131	179	172	144	221	240	232	225	357	352	173	494	295	159	384	374	61	61	227	207	144	194	209	138	149	266	224	190	131	57	0	57	57
2015-10-17	6681	322	157	205	192	174	224	197	214	232	349	313	172	449	308	162	394	357	118	61	233	203	175	180	205	100	131	269	206	190	129	0	0	60	0
2015-10-18	6742	298	141	166	207	188	240	217	234	236	391	328	169	451	298	186	360	391	60	60	221	162	159	194	198	140	96	274	203	173	129	0	57	58	57
2015-10-19	6982	337	174	181	191	194	220	210	270	246	410	372	164	530	311	158	374	372	57	126	224	166	176	198	213	109	140	281	179	198	138	0	0	63	0
2015-10-20	6956	318	157	183	172	182	218	220	224	225	370	410	172	447	327	183	402	367	61	123	228	179	153	188	212	156	155	284	192	195	135	0	0	118	0
2015-10-21	6692	332	129	194	194	166	228	225	212	231	351	344	182	457	292	179	402	348	130	66	236	108	178	185	229	172	157	253	208	179	125	0	0	0	0
2015-10-22	6655	295	153	183	189	104	219	218	239	226	355	350	155	459	316	171	368	374	60	123	222	196	158	162	222	144	155	266	196	181	78	0	0	118	0
2015-10-23	6597	307	136	125	185	157	229	215	241	211	295	342	167	451	322	187	399	342	57	66	229	181	170	170	220	154	118	238	189	190	133	0	57	57	57
2015-10-24	6327	309	149	189	179	91	230	203	187	214	304	318	169	454	280	181	350	350	73	61	221	112	144	181	230	153	152	224	199	178	70	57	0	115	0
2015-10-25	6271	309	73	199	192	178	215	195	215	220	320	324	177	400	279	108	363	374	57	69	225	153	174	173	222	91	155	244	209	171	73	57	0	57	0
2015-10-26	6667	322	141	199	204	164	225	264	217	239	332	359	157	480	297	163	388	340	60	128	221	166	176	166	203	175	92	255	185	222	127	0	0	0	0
2015-10-27	6739	312	161	200	192	96	237	224	198	221	345	350	186	446	283	153	378	349	61	65	243	161	160	172	218	154	174	262	190	188	189	57	0	57	57
2015-10-28	6531	330	83	196	159	162	229	232	230	188	353	372	170	475	317	170	345	330	114	66	234	157	162	185	227	127	157	251	108	177	168	0	0	57	0
2015-10-29	6257	295	140	166	194	96	234	229	205	209	316	295	197	425	277	162	331	337	57	66	209	183	160	149	194	166	170	246	183	173	136	0	0	57	0
2015-10-30	6276	307	149	157	155	160	233	231	228	221	332	319	109	424	285	166	339	336	0	122	223	176	169	164	184	143	153	249	164	135	128	0	0	58	57
2015-10-31	6051	330	143	149	190	144	212	198	207	217	315	301	144	394	294	131	325	340	57	117	144	166	157	176	194	165	154	248	118	194	70	0	0	57	0
2015-11-01	6260	267	134	168	188	174	252	226	202	155	326	287	171	432	272	184	376	351	0	122	213	155	170	188	210	108	157	248	171	178	118	0	0	0	57
2015-11-02	6828	323	146	162	189	162	236	252	230	236	360	326	167	412	312	152	396	349	61	135	239	153	164	195	231	91	161	265	186	181	127	57	57	115	0
2015-11-03	6529	279	158	184	186	152	209	235	222	237	333	382	185	386	323	175	343	374	61	66	254	190	158	182	212	105	161	272	169	192	144	0	0	0	0
2015-11-04	6492	300	151	175	202	104	237	231	219	231	384	329	171	427	314	169	373	320	65	65	228	173	162	178	211	159	154	250	191	189	130	0	0	0	0
2015-11-05	6595	328	138	105	198	146	239	212	234	210	348	386	178	455	324	96	384	340	61	65	221	184	153	181	228	156	171	282	189	194	73	0	0	59	57
2015-11-06	6602	291	136	172	206	170	199	206	237	199	309	353	177	440	298	181	337	371	117	73	201	104	167	185	214	157	166	249	181	187	146	59	0	114	0
2015-11-07	6357	292	142	187	198	117	261	234	218	217	292	307	152	452	312	105	339	357	61	57	243	161	163	175	191	82	150	277	175	208	61	57	57	0	57
2015-11-08	6057	288	143	118	192	105	235	181	208	204	321	330	170	462	261	164	296	349	57	65	216	163	161	207	122	83	149	251	206	170	123	0	0	57	0
2015-11-09	6822	324	92	199	201	166	265	234	228	237	374	401	197	491	336	171	345	327	61	66	234	105	164	169	194	83	152	265	198	178	129	60	0	119	57
2015-11-10	6468	295	153	181	183	153	251	192	203	205	313	360	152	442	317	181	300	314	117	65	223	168	187	186	182	73	144	265	173	194	125	0	57	114	0
2015-11-11	6335	331	131	163	200	164	215	240	202	211	315	357	188	437	282	156	298	332	66	122	208	164	177	173	188	91	146	259	216	113	69	0	0	121	0
2015-11-12	6798	316	140	188	178	166	250	224	251	197	325	412	191	449	297	183	307	355	61	65	194	172	168	172	218	153	160	283	183	169	74	0	120	120	57
2015-11-13	6669	337	144	176	225	165	229	244	230	211	315	376	189	505	296	168	320	350	57	123	261	181	181	199	188	86	95	274	177	182	65	0	61	59	0
2015-11-14	6530	318	130	195	199	149	244	247	239	221	305	311	165	476	278	158	283	320	57	65	230	176	158	177	194	153	143	271	186	177	130	0	61	114	0
2015-11-15	6240	348	140	160	185	92	229	206	214	205	320	319	180	468	291	159	309	332	57	66	225	155	154	213	214	74	153	307	177	169	61	0	0	58	0
2015-11-16	6854	317	147	171	184	172	265	269	228	220	340	357	162	477	307	161	417	362	57	69	255	181	161	198	206	91	181	281	187	189	66	57	59	60	0
2015-11-17	6867	358	138	207	186	155	244	234	240	199	335	387	181	479	305	178	337	366	61	66	231	190	172	190	210	143	156	298	179	183	141	0	0	118	0
2015-11-18	6797	363	146	198	194	162	246	226	230	227	316	409	147	491	309	155	334	352	57	70	217	179	125	126	215	148	144	268	189	189	74	57	114	120	0
2015-11-19	6921	372	145	171	193	113	241	229	230	237	302	417	182	480	337	167	364	363	57	83	257	198	144	196	216	140	154	297	188	196	79	57	59	57	0
2015-11-20	6537	333	87	189	175	155	238	229	207	199	295	387	191	473	323	161	338	313	60	70	200	175	154	177	205	123	154	265	224	184	73	0	63	117	0
2015-11-21	6356	331	133	198	121	160	229	209	207	212	297	333	197	456	285	144	333	335	73	116	204	157	154	194	211	86	83	275	183	198	70	0	114	58	0
2015-11-22	6309	309	73	203	194	141	218	190	225	215	296	354	180	481	292	173	335	349	0	66	247	185	161	195	226	82	79	290	166	198	70	0	0	116	0
2015-11-23	6649	399	133	171	207	152	228	225	197	217	327	420	181	429	280	165	368	369	61	61	247	176	162	160	227	145	163	287	207	171	57	0	0	57	0
2015-11-24	6538	321	159	200	174	159	214	232	209	231	322	338	149	462	294	157	348	380	57	123	238	181	182	202	244	87	105	274	172	131	79	0	114	0	0
2015-11-25	6514	342	145	184	177	157	209	194	203	202	293	372	171	438	290	164	319	317	123	66	230	176	109	175	215	144	172	277	164	185	129	57	0	58	57
2015-11-26	6437	319	145	173	205	154	238	209	205	227	297	343	194	417	277	152	300	315	61	118	218	178	145	156	240	140	170	265	206	187	126	0	57	0	0
2015-11-27	6504	302	164	170	233	163	234	211	211	221	294	354	179	409	296	178	277	330	114	60	221	185	161	157	240	131	154	246	166	192	70	0	61	120	0
2015-11-28	6436	335	143	177	160	147	230	198	220	229	280	329	175	463	202	163	267	289	69	70	259	165	156	168	222	136	148	253	207	192	152	0	61	114	57
2015-11-29	6038	294	145	179	165	96	203	216	206	216	292	307	151	440	271	159	295	332	61	69	226	156	170	173	212	100	79	257	198	190	123	0	57	0	0
2015-11-30	6670	313	144	171	200	174	235	194	203	238	345	386	170	487	284	100	343	325	60	66	250	163	164	207	234	149	165	284	202	169	73	0	57	115	0
2015-12-01	6863	328	142	179	189	168	224	216	215	222	348	413	187	474	323	167	317	309	57	73	242	184	177	184	221	96	171	358	189	200	118	0	57	115	0
2015-12-02	6682	386	142	186	181	168	269	210	214	235	315	373	174	438	287	168	308	359	61	118	226	166	183	175	231	162	92	286	192	201	61	0	0	57	58
2015-12-03	6762	326	148	187	159	168	217	241	226	218	313	399	151	457	327	91	284	314	60	61	228	179	173	185	241	155	158	282	187	207	132	60	114	57	57
2015-12-04	6566	349	133	164	160	163	229	204	208	227	290	332	177	438	278	166	303	356	57	61	240	171	145	185	212	167	154	290	199	211	66	0	114	117	0
2015-12-05	6367	367	79	164	178	156	210	237	225	210	292	347	166	422	269	154	322	336	61	61	214	160	186	166	217	96	141	300	191	184	139	0	57	60	0
2015-12-06	6307	399	144	180	189	166	223	234	201	221	278	298	156	461	278	104	358	286	61	66	222	109	168	189	225	74	165	269	167	172	66	0	57	63	58
2015-12-07	7010	392	70	198	192	166	246	263	216	236	345	383	159	494	275	163	364	410	118	70	258	155	158	178	216	154	177	286	183	214	152	0	59	0	60
2015-12-08	6955	391	129	185	198	174	254	226	216	235	301	428	155	480	296	174	327	378	65	73	255	182	180	170	232	150	157	301	186	212	74	57	57	57	0
2015-12-09	7213	359	151	187	205	138	260	228	211	237	350	432	186	494	318	172	365	379	120	69	245	197	168	177	214	172	156	276	202	228	146	114	57	0	0
2015-12-10	6731	368	83	173	208	174	242	244	220	243	284	407	156	494	278	182	361	358	61	66	243	178	185	182	223	145	167	266	213	177	87	0	0	63	0
2015-12-11	6810	309	169	175	203	186	262	234	229	211	322	382	164	430	285	179	343	372	60	69	245	154	170	125	240	79	162	300	181	202	128	0	61	122	57
2015-12-12	6412	312	139	173	184	155	205	207	210	221	283	310	149	437	287	151	345	317	73	73	224	187	148	189	224	146	83	309	184	174	135	114	64	0	0
2015-12-13	6518	321	82	186	187	99	219	213	200	222	298	329	204	459	288	86	367	331	114	163	246	179	162	168	240	87	151	260	169	131	127	57	59	114	0
2015-12-14	6516	304	79	183	190	164	232	233	217	219	348	384	170	394	288	163	296	363	61	66	253	160	163	204	221	157	91	284	191	195	127	0	116	0	0
2015-12-15	6364	301	86	184	185	153	215	239	214	203	314	385	160	428	289	155	306	325	66	69	240	160	177	183	203	149	152	264	192	179	131	0	0	57	0
2015-12-16	6670	296	151	185	178	159	237	223	208	189	300	368	171	436	295	163	331	349	65	69	271	157	172	190	217	149	153	296	230	209	134	0	0	119	0
2015-12-17	6581	329	131	181	208	153	246	189	216	215	353	388	163	403	260	148	321	314	57	127	219	190	172	193	226	152	149	263	175	201	125	0	0	114	0
2015-12-18	6151	327	66	179	159	179	262	221	205	179	294	352	162	405	277	157	278	304	0	73	231	160	155	153	218	109	161	265	157	206	143	0	57	57	0
2015-12-19	6407	332	127	185	162	176	225	180	188	199	253	311	157	383	266	164	296	552	57	61	249	151	157	166	252	96	149	244	176	192	126	0	57	118	0
2015-12-20	6238	317	130	173	168	180	231	189	213	187	308	314	160	420	267	159	327	327	57	61	223	162	168	162	207	149	151	280	164	131	138	0	0	115	0
2015-12-21	6901	395	130	171	172	168	236	231	205	223	317	428	185	452	308	176	322	347	61	128	250	189	153	198	203	157	146	272	181	181	141	0	118	0	57
2015-12-22	6824	365	142	232	197	121	224	227	247	224	323	370	164	427	309	149	362	337	57	66	254	178	165	182	212	175	149	259	177	175	126	0	114	115	0
2015-12-23	6777	370	130	187	175	176	251	182	228	201	294	383	170	466	324	161	317	350	126	127	244	174	181	186	229	148	151	274	189	192	65	58	68	0	0
2015-12-24	6310	325	74	193	179	159	230	212	208	211	298	382	163	410	307	144	322	314	57	66	229	161	161	172	198	139	157	254	193	199	136	0	0	57	0
2015-12-25	6474	351	144	176	169	104	221	226	221	198	308	383	176	382	296	161	267	321	117	119	219	183	166	174	199	158	136	254	168	165	136	0	61	115	0
2015-12-26	6332	364	96	179	218	174	194	248	211	204	357	311	163	390	258	100	303	392	57	61	261	191	164	178	207	151	83	279	125	172	123	0	0	118	0
2015-12-27	6406	271	82	186	204	178	228	211	219	211	278	349	187	423	269	159	317	337	61	74	237	165	168	160	216	150	99	240	169	187	136	0	61	117	57
2015-12-28	6591	331	91	203	233	164	221	198	216	223	338	378	190	407	307	172	318	318	114	74	264	191	167	163	229	87	142	233	172	210	123	0	0	114	0
2015-12-29	6510	274	148	185	181	108	233	238	217	221	301	400	170	427	317	169	311	310	60	122	246	174	168	156	190	79	157	246	199	196	127	0	57	123	0
2015-12-30	6473	298	142	178	272	171	244	216	223	198	291	339	181	421	282	157	323	335	114	60	251	179	148	159	202	140	150	248	189	125	120	0	0	117	0
2015-12-31	5923	282	74	169	221	161	214	223	187	190	278	322	160	339	275	91	287	312	66	60	225	170	175	154	186	140	140	231	179	172	66	57	0	117	0
2016-01-01	6153	288	143	161	198	163	203	215	173	222	255	288	155	388	263	96	259	328	61	131	249	163	142	157	198	92	153	258	203	195	122	60	0	114	57
2016-01-02	6217	288	143	219	222	156	203	226	207	183	295	317	165	398	287	180	307	335	57	60	247	203	153	159	222	96	139	253	196	170	74	0	0	57	0
2016-01-03	6181	318	150	215	194	92	246	223	143	194	271	314	138	408	287	131	341	379	57	70	255	172	148	160	219	83	113	238	194	190	66	0	57	58	57
2016-01-04	7027	319	151	166	178	112	245	245	221	197	388	366	176	480	298	177	359	358	127	127	273	148	175	160	235	171	166	270	191	187	131	57	0	116	57
2016-01-05	6635	294	131	186	190	181	259	180	225	209	359	413	168	481	294	161	336	328	57	57	280	163	178	186	237	163	149	252	177	209	74	0	0	58	0
2016-01-06	6658	297	79	160	176	164	224	244	231	199	305	393	179	436	292	174	361	351	60	61	265	179	164	197	207	153	167	270	178	187	134	0	57	114	0
2016-01-07	6596	327	136	172	179	166	262	252	224	221	302	357	153	407	296	164	339	366	65	135	234	156	168	144	238	145	151	235	194	199	87	0	0	122	0
2016-01-08	6243	283	138	151	179	174	207	230	189	218	314	373	156	384	298	164	329	306	66	61	240	168	151	170	213	104	176	256	181	175	74	0	57	58	0
2016-01-09	6179	254	87	155	195	167	207	207	212	214	270	299	185	401	288	166	289	316	66	66	261	168	188	162	214	86	155	266	198	192	74	0	57	114	0
2016-01-10	6296	305	92	163	202	105	217	232	210	226	258	353	192	458	285	159	346	323	78	65	253	177	169	172	227	121	79	254	135	190	136	0	0	114	0
2016-01-11	6335	331	144	163	197	162	219	224	144	207	291	348	173	462	298	166	319	319	66	61	274	170	160	175	215	104	157	258	199	193	79	0	57	0	0
2016-01-12	6448	300	143	172	172	170	229	232	215	218	299	376	170	426	295	165	317	310	65	66	236	167	173	155	214	153	165	244	189	166	131	57	0	58	0
2016-01-13	6422	275	140	181	168	166	223	219	208	226	302	390	148	447	323	153	283	350	118	57	236	173	164	166	209	95	155	257	198	203	70	0	0	119	0
2016-01-14	6119	303	133	164	205	138	240	233	206	205	281	328	168	372	288	87	313	327	0	65	250	164	153	165	176	126	100	257	174	199	126	0	57	0	116
2016-01-15	6147	276	153	175	185	96	198	215	202	202	290	319	168	393	280	165	284	312	57	74	259	182	166	175	182	163	148	267	195	178	74	0	0	57	57
2016-01-16	6177	336	127	113	190	142	232	217	211	214	269	322	163	412	276	144	294	300	125	70	249	192	150	172	188	125	96	261	105	178	127	0	57	120	0
2016-01-17	5857	266	83	159	166	109	224	211	200	212	240	275	153	387	266	150	299	330	61	61	256	179	141	176	202	149	144	269	177	181	73	0	0	58	0
2016-01-18	6220	280	144	144	184	118	204	215	182	201	319	366	92	414	301	161	297	310	0	69	246	168	151	185	229	168	148	260	175	182	78	57	57	115	0
2016-01-19	6183	306	141	100	186	166	198	222	181	194	336	339	155	406	284	180	298	310	119	66	228	171	156	154	227	158	145	282	161	187	70	0	0	57	0
2016-01-20	6283	297	143	150	168	168	208	226	192	196	329	313	159	401	299	142	295	304	122	69	251	166	161	167	201	155	163	243	196	212	70	0	0	59	58
2016-01-21	6036	268	142	159	173	121	181	203	199	221	278	312	144	410	286	92	317	320	65	65	234	183	168	168	221	166	92	246	180	187	118	0	60	0	57
2016-01-22	5849	306	141	163	148	175	223	163	214	204	260	313	148	379	255	99	322	311	61	122	214	173	160	171	207	161	147	237	176	126	70	0	0	0	0
2016-01-23	5827	305	136	153	158	121	190	211	134	176	268	284	141	320	228	104	306	290	57	66	214	188	159	159	189	145	140	272	166	184	135	57	57	57	57
2016-01-24	5542	259	99	166	156	92	199	210	134	181	265	291	155	324	255	154	284	253	61	61	242	160	92	183	190	127	87	255	181	182	66	57	0	121	0
2016-01-25	6150	294	153	180	194	169	218	226	171	223	288	351	174	382	276	158	294	292	66	118	245	179	163	169	189	152	91	250	164	190	74	0	0	57	0
2016-01-26	6187	332	131	161	187	161	190	231	188	189	278	332	171	365	291	151	305	277	66	65	219	178	166	172	210	149	148	258	181	188	132	0	57	58	0
2016-01-27	6082	340	139	155	195	156	237	213	192	203	278	355	169	404	275	100	299	293	61	73	229	143	174	174	200	109	92	241	197	198	74	0	0	114	0
2016-01-28	6112	301	141	157	180	170	221	218	207	207	300	344	168	387	269	104	294	298	61	61	255	156	163	162	211	112	146	249	174	197	83	0	0	116	0
2016-01-29	5941	302	133	117	105	165	174	227	191	184	279	309	160	345	289	100	300	331	57	65	269	177	164	157	212	165	154	223	172	171	123	0	0	121	0
2016-01-30	5826	280	133	155	189	174	196	219	185	202	260	321	144	331	250	92	259	281	60	123	221	173	168	155	216	149	140	233	156	171	133	0	0	57	0
2016-01-31	5877	302	154	96	161	155	229	221	231	181	242	298	167	418	260	158	254	269	60	69	224	159	146	162	184	159	148	226	170	187	70	0	0	117	0
2016-02-01	6044	293	146	172	150	157	196	207	190	215	254	311	153	367	269	161	296	316	57	0	240	155	166	168	198	167	154	254	117	221	66	57	57	114	0
2016-02-02	6087	295	142	170	171	159	197	213	179	185	277	328	164	339	271	154	259	268	61	122	255	207	153	165	205	174	155	277	155	202	127	0	0	58	0
2016-02-03	5898	301	83	155	185	160	205	208	203	200	260	306	158	365	278	92	282	278	57	61	247	164	173	166	192	82	163	269	168	180	142	0	0	115	0
2016-02-04	5616	259	130	96	167	159	205	218	184	190	269	304	166	346	263	96	284	271	61	70	227	96	163	139	211	163	144	255	177	177	69	0	0	0	57
2016-02-05	5814	252	131	149	105	138	198	161	201	210	231	294	143	371	272	162	265	275	118	66	252	170	162	159	203	140	83	263	166	231	66	0	60	117	0
2016-02-06	5388	280	79	168	156	140	151	203	139	179	215	249	152	329	234	146	280	267	70	61	251	151	140	156	205	144	91	246	157	108	70	57	0	114	0
2016-02-07	4611	257	70	143	140	91	177	155	166	112	202	215	127	251	214	136	232	207	0	61	212	130	135	140	109	136	138	221	144	105	70	0	57	0	58
2016-02-08	5280	250	131	125	150	92	178	212	166	203	197	227	131	322	224	157	243	238	61	69	257	161	171	159	201	96	127	230	151	159	135	0	0	57	0
2016-02-09	5441	305	127	96	153	105	217	230	187	125	214	268	154	366	271	166	261	239	66	66	240	152	149	155	177	100	149	262	188	126	66	0	0	61	0
2016-02-10	5802	296	129	96	100	153	207	192	180	210	229	240	150	357	283	157	267	259	60	61	247	160	164	168	212	95	146	284	203	203	123	0	0	114	57
2016-02-11	5777	362	83	162	142	96	216	245	215	196	211	257	151	339	247	162	265	264	65	61	282	156	163	169	167	144	157	278	171	224	70	0	0	57	0
2016-02-12	5884	312	131	144	169	109	218	228	200	189	225	272	157	349	250	109	294	281	0	123	252	166	159	161	214	109	142	247	183	188	128	0	0	118	57
2016-02-13	5689	274	141	157	172	168	212	216	203	201	246	285	139	320	276	148	269	246	66	66	221	161	156	157	203	153	78	268	168	187	132	0	0	0	0
2016-02-14	6044	294	143	96	188	159	201	219	205	224	273	316	146	348	282	143	276	258	116	61	224	153	152	162	200	146	150	263	182	220	126	57	0	61	0
2016-02-15	6148	311	152	176	159	105	214	218	190	213	231	314	159	348	309	142	301	303	123	60	255	174	155	172	210	187	166	265	157	189	132	0	0	58	0
2016-02-16	6280	345	137	147	172	161	230	227	192	209	260	348	168	375	294	144	279	286	61	61	264	190	164	170	213	175	92	297	159	206	140	0	57	57	0
2016-02-17	6454	302	150	159	211	169	234	210	218	242	277	356	161	334	301	162	286	276	118	70	260	166	177	173	212	185	182	264	186	162	133	0	60	58	0
2016-02-18	6237	280	146	172	162	176	250	221	189	231	311	339	152	374	294	100	282	275	120	61	237	157	172	163	227	179	183	252	158	194	65	58	0	57	0
2016-02-19	6332	262	159	160	185	187	206	207	209	194	318	357	166	457	278	157	303	292	70	123	240	176	170	170	210	172	157	275	163	170	73	0	0	66	0
2016-02-20	5668	309	79	171	216	96	202	210	185	207	271	329	95	381	205	113	272	283	0	74	241	157	170	157	192	86	152	269	172	181	136	0	57	0	0
2016-02-21	5826	287	79	162	180	156	240	210	191	201	319	313	163	370	239	152	255	276	61	61	236	166	195	166	187	146	96	235	105	199	123	0	0	57	0
2016-02-22	5956	282	74	157	169	159	207	218	185	186	294	315	150	408	289	91	285	286	116	66	207	146	167	168	193	157	168	234	189	202	131	0	0	57	0
2016-02-23	6308	305	140	153	146	180	184	221	225	200	288	379	164	435	303	159	313	295	66	66	220	172	161	143	242	159	155	242	214	193	70	0	0	115	0
2016-02-24	6126	298	139	96	188	166	181	234	212	199	274	371	147	440	265	161	297	258	60	70	220	168	161	157	219	152	138	268	161	181	131	0	0	114	0
2016-02-25	6426	273	146	151	189	179	238	229	175	185	288	351	170	428	272	157	291	291	122	127	226	147	166	173	203	177	157	244	176	195	125	57	57	61	0
2016-02-26	5967	289	151	163	178	171	208	213	231	198	258	332	92	394	252	87	264	286	61	70	243	159	168	142	220	152	171	239	173	170	118	0	57	57	0
2016-02-27	5818	302	127	100	176	105	218	197	164	196	270	309	153	392	259	100	275	290	61	117	232	144	167	170	233	136	86	247	168	185	125	0	57	57	0
2016-02-28	5800	263	155	108	188	162	250	193	183	215	280	305	142	417	248	140	290	276	61	60	223	183	150	155	227	104	161	269	112	96	66	0	0	118	0
2016-02-29	6289	298	153	156	187	164	196	180	196	222	316	345	169	456	289	159	324	291	57	65	208	178	153	152	219	151	148	270	167	181	66	115	0	58	0
2016-03-01	6212	282	132	181	178	162	222	231	168	219	287	356	155	440	307	155	299	263	57	61	221	177	160	168	220	170	155	268	194	193	74	0	0	0	57
2016-03-02	6223	265	162	163	177	169	230	200	187	212	303	345	163	451	314	161	294	283	118	70	199	172	152	170	225	100	130	254	190	184	66	57	0	57	0
2016-03-03	6198	303	78	146	172	153	218	225	222	203	304	335	153	485	293	157	285	285	65	70	217	168	157	177	199	158	79	263	196	183	132	0	57	0	60
2016-03-04	6512	275	146	159	189	170	211	216	196	225	300	368	163	425	290	112	328	334	66	131	228	172	158	157	230	161	153	247	185	211	135	57	57	57	0
2016-03-05	6342	297	156	156	213	154	217	239	221	227	275	322	150	557	294	161	290	294	60	70	205	171	172	160	227	113	86	251	159	198	131	0	57	59	0
2016-03-06	6168	334	131	182	189	144	220	202	184	221	299	323	160	443	272	96	280	299	66	66	233	167	146	153	214	149	144	243	192	162	136	57	0	61	0
2016-03-07	6747	359	136	165	243	157	230	265	216	221	314	366	155	501	365	177	317	294	57	65	241	156	163	173	240	170	142	266	168	182	129	0	57	0	57
2016-03-08	6469	325	139	163	202	170	234	216	176	221	274	341	178	498	373	154	290	299	117	66	228	159	153	184	240	109	151	255	170	194	73	60	0	57	0
2016-03-09	6636	310	160	161	192	166	247	233	194	231	314	330	170	446	302	166	310	301	125	140	227	157	153	162	238	162	159	269	186	226	82	0	0	117	0
2016-03-10	6322	275	155	153	191	162	238	211	193	232	285	327	165	457	311	153	326	275	60	69	233	177	161	142	231	151	162	248	178	209	135	57	0	0	0
2016-03-11	6041	246	143	165	172	143	203	226	194	186	275	317	140	402	300	148	289	298	61	66	210	165	175	161	194	142	168	259	159	186	74	0	117	0	57
2016-03-12	5987	260	139	112	172	155	229	215	175	229	278	288	154	473	265	144	279	305	114	66	244	178	155	164	211	92	169	239	166	178	82	0	0	57	0
2016-03-13	6190	260	130	104	187	152	229	203	214	222	283	331	149	452	294	149	282	307	114	122	223	155	183	163	203	87	166	241	159	188	61	0	60	60	57
2016-03-14	6581	329	138	168	220	170	225	216	203	210	285	383	143	507	282	164	295	313	0	123	224	194	164	151	254	163	176	236	160	184	129	57	0	57	58
2016-03-15	6385	307	148	100	194	149	230	235	194	222	284	368	171	439	305	150	293	316	118	127	237	172	164	157	210	153	157	263	169	170	65	0	0	118	0
2016-03-16	6178	276	154	164	183	155	234	216	193	194	272	355	147	459	343	164	278	317	66	69	228	163	152	158	219	159	157	266	172	196	69	0	0	0	0
2016-03-17	6296	301	164	178	196	166	209	221	213	195	265	379	148	457	326	165	304	299	66	65	190	170	160	158	236	150	159	258	173	190	70	0	65	0	0
2016-03-18	6195	301	148	113	201	176	191	185	227	213	278	316	153	408	291	170	304	310	65	73	212	194	171	155	234	152	161	259	154	193	66	0	0	61	60
2016-03-19	6150	300	82	157	184	166	201	179	184	222	265	290	163	479	271	164	308	274	60	117	215	187	176	170	212	157	171	275	99	179	129	0	57	57	0
2016-03-20	6145	246	150	161	174	151	217	223	181	231	244	322	159	442	286	157	309	294	0	123	220	186	152	177	233	169	161	246	169	185	60	0	0	117	0
2016-03-21	6461	284	157	149	182	96	205	233	191	197	321	372	174	483	316	165	319	303	125	65	234	171	168	164	244	151	168	236	161	188	122	0	0	60	57
2016-03-22	6218	301	143	163	211	169	226	221	211	202	259	364	152	429	301	112	345	307	61	120	206	163	156	168	225	105	171	265	156	183	123	0	0	0	0
2016-03-23	6640	281	146	187	210	168	242	217	207	211	286	365	153	452	280	162	347	312	114	124	224	183	195	150	218	162	96	260	181	201	130	57	0	119	0
2016-03-24	6415	259	159	173	196	177	234	222	207	183	285	369	168	489	316	173	287	289	126	69	210	187	164	154	219	143	172	247	160	189	131	0	0	58	0
2016-03-25	5971	259	126	185	181	163	217	210	208	208	294	311	96	462	307	173	305	270	61	61	203	166	151	166	221	132	96	248	175	185	74	0	0	0	57
2016-03-26	6046	230	79	165	187	100	212	186	198	223	294	309	165	467	260	183	321	260	57	66	209	165	155	163	182	145	164	246	160	194	70	57	0	117	57
2016-03-27	6053	246	131	150	199	109	217	196	186	221	281	352	156	418	285	100	274	278	114	127	212	157	157	166	223	140	147	217	168	175	79	0	57	115	0
2016-03-28	6151	270	137	159	199	108	234	231	200	211	291	342	178	465	320	150	294	276	57	69	230	168	171	163	192	82	153	241	163	217	66	0	57	57	0
2016-03-29	6404	268	146	177	211	99	209	221	195	238	279	370	168	471	324	145	316	282	117	129	207	166	163	163	202	91	162	240	175	172	123	0	57	61	57
2016-03-30	6346	315	142	104	166	193	199	194	202	249	290	387	157	478	314	181	350	284	61	117	212	156	164	164	230	153	100	261	159	176	70	0	61	57	0
2016-03-31	6419	259	82	171	177	186	216	217	235	221	296	360	151	457	337	171	320	310	69	69	223	171	158	157	215	131	104	236	168	184	135	0	57	119	57
2016-04-01	6124	256	138	183	183	152	224	192	219	222	282	357	156	488	335	159	314	285	0	70	217	157	141	141	218	152	182	244	160	166	74	0	0	57	0
2016-04-02	5931	299	91	188	196	170	221	197	212	219	264	319	148	483	313	100	265	281	57	65	204	155	159	152	199	140	149	217	170	118	123	0	0	57	0
2016-04-03	6162	292	140	197	221	157	203	207	200	223	248	293	150	493	288	105	266	294	114	128	236	160	165	160	148	83	100	242	168	174	70	58	60	119	0
2016-04-04	5925	262	141	180	152	165	196	199	199	251	227	326	161	478	331	162	282	294	0	61	221	155	177	164	164	87	95	246	185	180	70	57	0	0	57
2016-04-05	6432	317	144	174	192	166	231	203	232	210	287	350	175	476	347	156	305	360	0	70	219	176	160	185	218	154	152	238	161	182	131	0	0	61	0
2016-04-06	6583	301	148	174	213	155	266	203	216	233	302	369	162	512	362	87	340	309	57	70	223	168	164	176	231	162	171	260	193	161	78	59	0	58	0
2016-04-07	6420	274	149	190	209	159	213	229	213	215	277	398	167	479	350	141	277	319	61	61	225	161	163	179	196	105	165	228	187	181	131	57	0	61	0
2016-04-08	6576	288	142	180	176	163	214	214	198	226	263	366	159	475	323	149	281	301	65	120	234	166	159	165	233	143	174	231	170	185	125	57	57	117	57
2016-04-09	6117	321	131	170	202	153	225	226	194	233	253	350	156	454	280	169	277	347	57	57	222	171	156	166	174	79	139	226	153	178	140	0	0	58	0
2016-04-10	6516	327	161	185	192	184	255	231	224	215	257	305	161	495	320	153	281	329	61	60	216	161	167	168	217	146	99	259	153	174	131	0	114	115	0
2016-04-11	6549	321	87	177	196	162	229	188	231	271	297	411	176	446	338	165	333	345	57	61	225	181	170	159	226	150	165	224	181	197	123	0	0	0	57
2016-04-12	6627	302	138	160	222	155	228	221	210	221	289	357	201	476	306	157	360	340	69	122	215	171	172	178	225	145	105	285	183	105	130	57	0	122	0
2016-04-13	6198	287	162	164	188	87	215	205	226	236	266	393	96	481	310	155	316	305	66	66	216	172	179	167	214	86	169	232	188	206	87	0	0	58	0
2016-04-14	6108	252	157	168	173	155	189	221	216	215	256	310	156	409	278	138	283	287	118	57	211	155	150	158	224	144	171	237	177	199	130	0	57	57	0
2016-04-15	6040	262	122	169	182	163	240	199	216	195	292	307	176	425	294	153	259	312	70	60	226	156	150	146	224	158	165	212	153	174	66	0	0	114	0
2016-04-16	5418	268	131	159	87	135	204	178	177	198	240	293	151	379	272	87	287	281	61	57	190	143	133	151	181	149	96	220	172	100	123	0	0	115	0
2016-04-17	5040	233	83	149	172	99	219	165	193	160	207	258	142	379	224	122	239	242	0	123	168	153	154	143	178	83	143	193	95	148	116	0	0	57	0
2016-04-18	6118	262	154	159	163	163	214	203	212	230	261	348	153	478	297	145	298	311	61	123	216	155	170	152	205	143	137	232	154	196	65	58	0	0	0
2016-04-19	5534	215	137	159	166	144	189	196	172	200	252	306	148	430	252	144	244	272	57	60	185	158	151	170	202	129	157	186	162	156	78	0	0	0	57
2016-04-20	5926	286	143	158	181	158	212	202	187	203	270	352	148	393	298	149	297	297	0	61	201	172	153	154	259	135	143	241	183	164	69	0	0	57	0
2016-04-21	5425	252	134	144	166	138	205	192	185	216	268	283	157	381	256	79	262	285	0	65	201	164	159	148	198	140	149	216	158	154	70	0	0	0	0
2016-04-22	6063	280	140	193	169	149	205	205	200	212	238	329	164	421	280	140	267	302	57	123	215	149	158	150	216	140	158	253	181	185	70	0	57	57	0
2016-04-23	6310	269	86	164	180	100	224	178	218	240	272	324	172	496	305	153	352	354	65	70	227	163	144	157	144	150	187	260	174	173	135	0	57	60	57
2016-04-24	6292	285	74	189	197	153	222	213	211	222	271	291	179	530	287	140	310	311	60	70	222	174	165	162	204	157	142	235	176	183	83	0	57	117	0
2016-04-25	6888	309	167	195	188	172	255	218	231	250	324	387	165	534	325	170	325	337	118	61	246	174	172	164	273	153	160	255	183	192	125	0	0	60	0
2016-04-26	6651	306	140	178	178	175	227	212	247	223	290	426	157	507	336	168	332	348	69	65	242	169	162	182	226	151	145	273	155	181	124	0	0	0	57
2016-04-27	6563	299	144	173	181	168	212	195	242	227	297	383	172	472	347	140	347	321	0	122	236	149	170	155	237	151	157	258	179	189	69	0	57	114	0
2016-04-28	6796	316	92	195	182	157	224	247	245	202	293	394	191	597	347	151	299	363	65	57	239	170	176	146	235	87	168	268	175	218	126	0	0	57	114
2016-04-29	6024	261	79	150	188	96	204	206	227	233	304	337	162	480	316	153	301	324	57	65	230	166	154	156	243	130	92	227	163	184	79	0	57	0	0
2016-04-30	5810	287	144	186	177	105	216	147	181	212	269	318	193	434	319	92	326	305	57	65	205	162	161	131	183	83	82	247	175	177	57	0	0	57	57
2016-05-01	6217	291	142	174	176	172	208	214	208	228	251	313	161	532	292	118	310	345	61	61	231	165	188	161	227	140	105	248	185	179	131	0	0	0	0
2016-05-02	6931	382	91	192	232	157	254	208	252	228	290	338	175	565	359	117	378	360	61	123	244	180	153	181	229	100	156	273	187	215	73	57	61	60	0
2016-05-03	8641	422	164	225	240	185	311	267	280	286	460	535	175	812	437	208	505	552	61	83	274	186	182	195	293	188	177	335	246	221	79	0	0	0	57
2016-05-04	8258	367	169	213	259	189	304	247	237	269	422	466	177	660	445	179	466	521	70	129	293	197	184	164	240	157	156	315	218	235	138	0	57	115	0
2016-05-05	7420	397	158	190	213	163	280	252	237	245	342	429	185	613	381	176	431	410	65	65	236	202	186	171	258	96	105	294	242	205	73	0	0	63	57
2016-05-06	7306	330	150	211	198	162	248	238	250	238	370	402	182	543	378	161	373	355	66	127	272	191	156	168	257	150	166	266	203	186	136	0	57	59	57
2016-05-07	6721	325	144	162	208	161	235	177	225	251	278	354	176	531	344	162	340	379	57	65	238	189	167	148	269	100	179	260	181	217	142	0	0	0	57
2016-05-08	6743	301	146	181	203	143	231	213	241	228	336	379	179	458	352	153	345	373	66	123	249	187	163	170	222	91	161	249	194	210	79	0	60	57	0
2016-05-09	7519	340	159	184	223	113	248	234	247	240	396	464	174	562	390	160	387	423	61	127	268	201	185	176	243	153	168	272	238	186	126	0	57	57	57
2016-05-10	7607	356	166	198	215	181	268	246	255	253	320	482	187	603	378	179	411	381	60	129	236	213	196	178	278	147	170	323	211	203	70	57	0	0	57
2016-05-11	6892	325	156	177	199	172	228	236	243	218	288	393	190	525	343	166	364	349	117	69	257	196	187	164	231	154	156	248	180	219	79	0	0	63	0
2016-05-12	7034	314	159	177	204	185	237	260	229	253	320	381	193	528	394	154	364	322	0	127	266	198	188	177	247	158	104	294	214	203	70	0	57	57	0
2016-05-13	6953	279	164	209	207	155	232	218	226	213	317	315	177	515	367	186	358	356	114	66	274	194	169	167	157	152	170	288	196	208	131	0	57	116	0
2016-05-14	7061	329	143	199	225	157	263	221	261	220	303	334	159	566	383	200	325	325	119	70	251	215	173	173	246	158	157	298	215	185	74	57	57	0	0
2016-05-15	6737	286	148	218	207	105	251	228	251	248	297	325	183	532	378	100	349	360	65	66	235	192	168	170	235	96	142	265	201	181	82	59	0	114	0
2016-05-16	7168	306	157	218	194	181	256	216	265	221	346	392	183	558	412	185	348	391	61	118	243	181	168	181	237	169	109	274	198	155	131	0	114	0	0
2016-05-17	7064	290	147	213	204	175	253	233	226	251	321	370	191	502	373	170	354	364	61	69	228	187	155	180	277	158	149	257	187	198	144	57	0	120	0
2016-05-18	6853	289	156	209	244	173	228	236	232	231	323	370	179	502	402	104	314	330	57	118	250	185	172	168	251	157	172	246	166	192	79	0	0	118	0
2016-05-19	6462	271	159	211	231	153	229	224	222	234	265	369	105	511	332	104	351	318	65	60	250	183	162	158	243	136	152	235	183	157	132	0	57	0	0
2016-05-20	6358	275	149	193	181	96	225	230	233	212	302	332	160	483	347	150	316	345	60	69	238	189	174	159	212	78	161	245	190	170	127	0	0	57	0
2016-05-21	6282	284	148	204	174	117	250	194	211	260	278	301	175	488	324	157	386	363	60	69	243	203	177	163	239	79	79	238	196	144	78	0	0	0	0
2016-05-22	6664	279	162	170	197	170	253	214	195	238	293	372	173	504	371	117	366	370	65	138	261	189	190	148	211	159	79	267	190	191	73	0	0	59	0
2016-05-23	6870	315	155	194	219	198	264	253	245	244	330	403	153	478	355	205	335	370	57	69	244	177	109	162	238	153	160	261	182	197	87	0	0	58	0
2016-05-24	6804	297	147	213	211	100	247	221	243	236	267	388	155	545	351	179	363	327	65	65	250	199	186	168	253	146	157	259	185	193	74	0	57	57	0
2016-05-25	6838	278	140	208	213	155	242	250	245	226	320	339	163	490	430	176	365	326	60	66	246	179	178	159	246	100	209	273	175	185	136	0	60	0	0
2016-05-26	6663	328	171	183	219	135	213	202	242	241	276	351	164	487	383	109	347	374	65	61	242	186	177	150	252	153	142	259	189	109	138	58	57	0	0
2016-05-27	6463	316	79	177	203	170	248	216	220	222	281	325	158	438	350	167	308	308	60	60	229	184	164	162	230	149	155	243	189	194	144	0	57	57	0
2016-05-28	6485	250	86	175	201	153	230	219	213	203	290	321	172	505	308	178	351	303	61	118	247	151	175	171	250	149	172	234	177	177	74	0	114	57	0
2016-05-29	6194	269	145	168	172	92	239	231	211	212	264	314	173	478	321	112	341	374	57	70	223	159	182	148	226	92	155	257	118	192	142	0	0	0	57
2016-05-30	6776	341	155	184	204	175	238	227	219	224	332	351	164	542	325	178	339	367	60	122	233	184	172	161	223	95	148	255	189	185	127	0	57	0	0
2016-05-31	6530	303	143	169	185	172	262	222	219	223	288	322	172	517	341	172	311	355	66	61	229	185	163	157	221	83	158	271	168	203	69	0	0	63	57
2016-06-01	6755	304	131	169	196	189	223	229	207	218	290	340	161	465	362	158	442	349	60	66	254	166	170	164	248	148	178	285	204	194	128	57	0	0	0
2016-06-02	8293	396	162	223	240	195	288	283	251	272	348	485	194	599	401	172	516	456	70	138	294	240	215	202	269	181	161	384	236	223	83	0	57	59	0
2016-06-03	7974	377	142	230	240	201	280	272	246	278	354	450	185	527	377	191	492	455	118	131	278	224	195	179	281	164	168	345	244	208	82	0	0	60	0
2016-06-04	7371	367	135	113	221	157	250	265	256	238	352	413	192	525	355	170	383	367	60	127	265	239	203	192	262	153	95	336	222	208	79	57	57	57	0
2016-06-05	7021	330	144	187	207	174	230	240	220	245	299	378	174	529	353	109	400	382	57	61	238	205	185	196	241	105	158	300	222	200	135	0	60	57	0
2016-06-06	7277	366	146	206	170	165	260	228	224	223	313	397	150	547	408	165	386	350	65	127	271	178	181	164	246	172	146	330	189	205	66	59	60	57	57
2016-06-07	7295	361	155	172	237	182	245	237	221	212	324	421	168	563	329	174	366	405	65	73	271	215	190	165	250	153	104	305	188	230	83	57	57	117	0
2016-06-08	7796	368	150	207	204	185	291	282	218	231	326	430	172	568	387	162	460	415	61	137	281	234	196	180	293	117	166	315	228	224	78	59	57	57	57
2016-06-09	7162	395	148	200	199	113	241	278	214	212	285	396	183	509	376	117	375	366	65	130	293	230	185	194	303	105	171	326	216	201	136	0	0	0	0
2016-06-10	10861	611	193	279	267	231	383	433	305	364	399	613	239	861	564	212	702	598	78	83	469	341	301	253	362	155	183	571	291	254	148	0	0	57	61
2016-06-11	8956	564	168	212	235	139	313	317	263	273	377	526	209	666	467	139	489	451	66	136	394	247	197	228	316	166	192	438	266	229	159	0	0	114	0
2016-06-12	8573	438	168	217	212	199	286	288	263	274	323	503	198	622	469	184	483	479	130	143	324	222	211	209	269	175	172	399	252	208	138	115	0	0	0
2016-06-13	8024	413	95	211	217	192	313	245	270	239	347	489	211	606	450	172	454	363	126	82	336	231	200	192	268	174	122	369	222	219	136	0	60	0	0
2016-06-14	7642	380	166	195	214	191	254	258	272	248	306	471	184	543	427	157	405	352	70	70	286	214	205	205	323	95	156	340	219	238	141	0	57	0	0
2016-06-15	7580	400	151	186	213	188	260	246	251	244	326	399	172	487	373	159	389	364	60	60	271	242	207	185	439	169	177	324	199	195	126	0	61	0	57
2016-06-16	7448	314	96	199	215	180	253	255	260	225	320	412	241	556	389	121	352	364	65	128	294	225	214	194	273	109	99	313	211	210	127	57	57	63	57
2016-06-17	6948	363	143	185	199	174	224	224	238	220	308	428	179	484	357	167	376	330	61	66	283	218	170	230	211	86	164	282	190	196	78	0	57	57	0
2016-06-18	6924	366	130	179	203	162	254	263	231	237	298	368	176	483	349	146	358	355	61	126	251	193	175	216	219	100	158	268	196	211	78	0	57	57	0
2016-06-19	6785	309	129	167	199	168	250	228	231	244	297	350	172	519	341	172	374	299	114	66	246	197	181	126	226	82	159	266	217	212	127	0	60	57	0
2016-06-20	7051	343	135	172	209	105	260	230	226	201	290	410	189	487	357	200	335	309	65	130	236	188	180	196	259	145	161	305	203	217	125	0	57	126	0
2016-06-21	6857	303	153	112	186	174	249	241	225	226	275	427	170	462	347	170	348	326	61	66	266	232	196	169	248	154	151	300	203	219	137	0	0	61	0
[truncated: 1,654 more rows]
